# Supplementary material for: The paralogous R3 MYB proteins CAPRICE, TRIPTYCHON and ENHANCER OF TRY AND CPC1 play pleiotropic and partly non-redundant roles in the phosphate starvation response of Arabidopsis roots
Source: J Exp Bot. 2015 May 28;66(15):4821–34. doi: 10.1093/jxb/erv259 (PMC4507782; doi:10.1093/jxb/erv259)
Supplement: Supplementary Data [file supp_erv259_jexbot147298_file001.xlsx]

## Sheet: DE genes with ratio
Supplemental Table S3. Ratios [low Pi (LP)/Pi-replete (ES)] of differentially expressed genes in the wild type and the mutants investigated. + denotes changes in expression that are equal to or higher than two-fold at P < 0.05.
#GeneID	WT LP/ES	CPC ES	CPC LP	cpc LP/ES	(cpc LP/cpc ES)/(WT LP/WT ES)	cpc ES/WT ES	cpc LP/WT LP	ETC1 ES	ETC1 LP	etc1 LP/ES	(etc1 LP/etc1 ES)/(WT LP/WT ES)	etc1 ES/WT ES	etc1 LP/WT LP	TRY ES	TRY LP	try LP/ES	(try LP/try ES)/(WT LP/WT ES)	try1 ES/WT ES	try LP/WT LP
AT1G43700	0.689504	+	+	0.80678	1.17009	3.30164	3.8632	+	+	0.801864	1.16296	3.42677	3.98519	+	+	0.84448	1.22476	3.049	3.7343
AT1G53480	0.4729	+	+	0.375865	0.794807	0.0126974	0.010092	+	+	1.46632	3.10069	0.0025672	0.0079601	+	+	0.280799	0.59378	0.00747258	0.00443707
AT1G53490	1.45618	+	+	0.904898	0.62142	0.162775	0.101152	+	+	1.1543	0.792693	0.13772	0.10917	+	+	1.13105	0.776723	0.171352	0.133093
AT3G16650	0.83025	+	+	0.66173	0.797025	2.33032	1.85732	+	+	0.839419	1.01104	2.0539	2.07658	+	+	0.858809	1.0344	2.09815	2.17032
AT3G46340	0.682027	+	+	0.818318	1.19983	0.331083	0.397245	+	+	0.809759	1.18728	0.240142	0.285117	+	+	0.705472	1.03438	0.336911	0.348492
AT3G56210	0.957165	+	+	0.908988	0.949666	0.54869	0.521072	+	+	1.01452	1.05992	0.545828	0.578533	+	+	0.972234	1.01574	0.450795	0.457892
AT3G12540	1.44364	+	+	1.47495	1.02169	0.410804	0.419712	+	+	1.35185	0.936415	0.620004	0.580581	+		1.84978	1.28133	0.601662	0.770926
AT4G01830	1.91699	+	+	1.60023	0.834761	0.365343	0.304974	+	+	1.90395	0.993198	0.446047	0.443013	+		4.64163	2.42131	0.310344	0.751439
AT1G74830	1.3982	+	+	0.991059	0.708812	0.548479	0.388768	+	+	1.3402	0.958517	0.578644	0.554641			1.33915	0.957769	0.807332	0.773238
AT5G56200	1.2334	+	+	1.07515	0.871695	0.565126	0.492618	+	+	1.50037	1.21645	0.546401	0.66467			1.21327	0.983683	0.708048	0.696494
AT1G11300	1.53376	+	+	1.9557	1.2751	0.459576	0.586004	+		2.32306	1.51461	0.54222	0.821253		+	1.55543	1.01413	0.634272	0.643233
AT3G07600	1.26465	+	+	1.25413	0.991682	0.595834	0.590878	+		1.72643	1.36514	0.533875	0.728815		+	1.03795	0.820736	0.633753	0.520144
AT4G27290	1.50604	+	+	1.49939	0.995588	0.459404	0.457377	+		2.01936	1.34084	0.508104	0.681289	+		1.74027	1.15553	0.641909	0.741744
AT5G06730	2.34737	+	+	2.04526	0.871296	0.517932	0.451272	+		3.32458	1.4163	0.543309	0.769488	+		3.28434	1.39915	0.541434	0.75755
AT5G64900	1.29217	+	+	1.8841	1.45808	0.445716	0.649891	+		1.37249	1.06216	0.643781	0.683798	+		1.47353	1.14035	0.617889	0.70461
AT1G04490	1.83422	+	+	1.41266	0.770169	0.616405	0.474736	+		1.84686	1.00689	0.587388	0.591434			1.21762	0.663835	0.725877	0.481863
AT1G28290	0.828028	+	+	0.894518	1.0803	1.50036	1.62084	+	o;	0.643598	0.777267	1.5719	1.22179			0.841601	1.01639	1.46831	1.49238
AT1G54940	1.20642	+	+	1.33861	1.10958	0.434771	0.482412	+		1.3989	1.15955	0.582195	0.675083			1.58689	1.31537	0.69203	0.910276
AT3G03280	1.07196	+	+	1.1468	1.06981	0.328352	0.351275	+		1.41216	1.31737	0.502253	0.66165			0.879636	0.820587	1.06747	0.87595
AT3G52840	0.36661	+	+	0.349942	0.954534	1.78466	1.70352	+		0.404376	1.10301	1.56482	1.72602			0.284776	0.776782	1.49021	1.15756
AT5G44980	0.649957	+	+	0.407062	0.62629	0.298001	0.186635	+		1.54166	2.37195	0.286487	0.679531			0.560081	0.861721	0.948135	0.817027
AT1G71140	15.8277		+	7.23673	0.457219	0.572812	0.261901	+		68.1862	4.30803	0.200233	0.862608		+	10.9171	0.689747	0.500628	0.345307
AT3G53150	2.19795		+	1.48208	0.674298	0.513563	0.346295	+		2.50193	1.1383	0.486373	0.553638		+	0.930906	0.423533	1.07803	0.456581
AT1G64100	0.835794		+	1.21298	1.45129	4.21854	6.12232	+		0.581191	0.695376	5.06179	3.51984	+		0.76865	0.919665	3.93719	3.6209
AT1G78970	1.99342		+	0.378644	0.189948	1.74793	0.332014	+		0.868422	0.435646	1.63784	0.713516	+		0.758296	0.3804	3.87017	1.47221
AT4G00220	0.453105		+	1.21494	2.68138	0.625276	1.6766	+		0.657294	1.45065	0.663391	0.962344	+		1.27116	2.80545	0.517041	1.45053
AT1G07900	2.39522		+	0.320132	0.133654	1.27381	0.170251	+		1.21806	0.508535	1.91464	0.973661			0.756984	0.316039	3.51744	1.11165
AT1G15772	0.843357		+	0.735759	0.872417	0.27843	0.242907	+		1.76658	2.0947	0.318422	0.666997			0.796652	0.94462	0.738765	0.697852
AT2G17700	1.06899		+	1.07202	1.00284	0.651491	0.653343	+		1.39339	1.30347	0.640338	0.834659			1.34374	1.25702	0.794866	0.999162
AT2G33130	0.607623		+	0.259608	0.427252	0.533077	0.227758	+		1.4415	2.37236	0.397952	0.944086			0.450137	0.740816	0.726544	0.538236
AT3G48230	0.959972		+	0.779502	0.812005	0.701144	0.569332	+		1.82945	1.90573	0.395082	0.75292			1.26681	1.31963	0.501322	0.661558
AT1G58370	0.378443	+		0.949413	2.50874	0.545308	1.36803	+	+	0.934994	2.47063	0.631071	1.55915			0.612705	1.61902	0.652943	1.05713
AT3G61870	0.782996	+		0.39912	0.509735	1.81676	0.926068	+		0.590295	0.753893	1.5259	1.15036	+	+	0.528703	0.675231	2.74341	1.85244
AT5G13930	2.36382	+		0.925727	0.391624	2.67071	1.04591	+		0.992784	0.419992	2.22558	0.934726	+	+	1.13536	0.48031	3.58324	1.72106
AT5G38410	0.587664	+		0.297405	0.50608	2.09158	1.05851	+		0.481741	0.819757	1.77772	1.4573	+	+	0.464227	0.789953	2.84968	2.25111
AT5G48880	1.98483	+		0.70837	0.356892	2.27861	0.813219	+		0.934943	0.471045	1.88644	0.888595	+	+	0.862783	0.434689	3.60912	1.56884
AT5G52570	1.28204	+		4.31718	3.36742	0.0712114	0.239799	+		6.57173	5.12598	0.146717	0.752067	+	+	2.45303	1.91338	0.144417	0.276324
AT3G21720	1.87091	+		4.15202	2.21925	0.428371	0.950661	+		5.29492	2.83012	0.386481	1.09379		+	2.09797	1.12136	0.580438	0.650882
AT1G06923	1.28067	+		0.994929	0.77688	0.493869	0.383677	+		1.26007	0.983912	0.607737	0.59796	+		1.42295	1.1111	0.582467	0.647178
AT1G09750	0.779329	+		0.731397	0.938497	1.95201	1.83196	+		0.65444	0.839749	1.63097	1.3696	+		0.723508	0.928373	1.58474	1.47123
AT1G10360	0.840967	+		0.623148	0.74099	1.55413	1.15159	+		0.550619	0.654746	1.58929	1.04058	+		0.609276	0.724495	2.01994	1.46344
AT1G18265	1.23911	+		0.799115	0.644913	2.63526	1.69951	+		0.49234	0.397335	2.32262	0.92286	+		0.696686	0.562249	2.151	1.2094
AT1G45474	0.746887	+		0.447073	0.598582	1.91166	1.14429	+		0.532682	0.713203	1.63113	1.16333	+		0.491183	0.65764	2.51609	1.65468
AT1G76730	0.737621	+		0.571089	0.774231	1.77674	1.37561	+		0.616797	0.836197	1.60707	1.34382	+		0.545797	0.739942	1.70616	1.26246
AT2G04070	0.284472	+		2.21817	7.79749	0.156613	1.22119	+		4.7747	16.7844	0.0925332	1.55311	+		4.78663	16.8263	0.109358	1.8401
AT2G35550	0.655361	+		2.13053	3.25092	0.321612	1.04554	+		1.26978	1.93753	0.549742	1.06514	+		1.72823	2.63706	0.587048	1.54808
AT2G35738	1.01243	+		0.880313	0.869502	0.353213	0.307119	+		1.47203	1.45395	0.524815	0.763055	+		1.64916	1.62891	0.486521	0.792497
AT3G45280	0.298996	+		0.956031	3.19747	0.340444	1.08856	+		1.26965	4.24639	0.338926	1.43921	+		0.612488	2.04848	0.542468	1.11124
AT3G55120	4.66992	+		0.91985	0.196973	3.24407	0.638996	+		1.28946	0.27612	2.46099	0.679527	+		1.34281	0.287545	4.78668	1.37638
AT5G02710	0.962889	+		0.490093	0.508982	1.60047	0.814612	+		0.661853	0.687362	1.74299	1.19807	+		0.517375	0.537315	1.79331	0.963571
AT5G05270	2.36427	+		0.810386	0.342764	2.22732	0.763444	+		0.99058	0.41898	1.81946	0.762319	+		1.05163	0.4448	3.38199	1.50431
AT5G08640	2.54589	+		0.894985	0.35154	2.39699	0.84264	+		0.895359	0.351687	2.03683	0.716328	+		1.12855	0.443284	3.22983	1.43173
AT5G22020	1.5054	+		0.769902	0.511427	1.83282	0.937353	+		0.898611	0.596925	1.57886	0.942462	+		0.812613	0.539799	2.61615	1.4122
AT1G09155	0.344861	+		0.606413	1.75843	0.467473	0.822019	+		0.46439	1.3466	0.658711	0.887022			0.329343	0.955003	0.798766	0.762823
AT1G24735	1.01586	+		2.09178	2.05913	0.334057	0.687867	+		1.58501	1.56027	0.505121	0.788124			1.38078	1.35923	0.713881	0.970327
AT1G59171	0.355017	+		1.83017	5.15517	0.163158	0.841107	+		1.64593	4.6362	0.301765	1.39904			0.533811	1.50362	0.75569	1.13627
AT1G63450	0.600958	+		0.859787	1.43069	0.544828	0.779483	+		0.934916	1.55571	0.603934	0.939545			0.839613	1.39712	0.688078	0.96133
AT1G70720	0.754442	+		3.86474	5.12264	0.232038	1.18865	+		2.24468	2.97528	0.431149	1.28279			5.93476	7.86642	0.424692	3.34081
AT1G79580	1.92151	+		1.46567	0.762772	1.92629	1.46932	+		0.974877	0.50735	1.6133	0.818506			0.888861	0.462585	2.13331	0.98684
AT2G03445	0	+		0.515313	#DIV/0!	0.190388	#DIV/0!	+		0.155314	#DIV/0!	0.251146	#DIV/0!			0.0263086	#DIV/0!	0.745169	#DIV/0!
AT3G21560	2.48644	+		1.56596	0.629798	1.73509	1.09276	+		1.36315	0.548234	1.54429	0.84663			1.88657	0.758743	1.65522	1.25589
AT3G30720	0.323959	+		0.801427	2.47385	0.277759	0.687135	+		2.04238	6.30443	0.109127	0.687985			1.31178	4.04923	0.326898	1.32369
AT3G47110	0.733377	+		1.17387	1.60064	0.50425	0.807121	+		1.10381	1.5051	0.630225	0.948552			0.808603	1.10257	0.715422	0.788806
AT3G49070	0.4298	+		1.09857	2.55599	0.401805	1.02701	+		1.04636	2.43454	0.458982	1.11741			0.655388	1.52487	0.601835	0.917718
AT3G50140	1.41283	+		1.26727	0.896975	0.563954	0.505852	+		1.80923	1.28057	0.577095	0.739012			1.19741	0.84753	0.896969	0.760208
AT3G53960	0.687815	+		0.943857	1.37225	0.447996	0.614763	+		0.83208	1.20974	0.554482	0.670781			0.791322	1.15049	0.86147	0.991109
AT4G11385	0.435506	+		0.737303	1.69298	0.463029	0.783898	+		1.24328	2.85479	0.28038	0.800424			0.286735	0.658396	0.957735	0.630569
AT4G25850	2.04875	+		0.862809	0.421139	2.73499	1.15181	+		0.79277	0.386952	2.23918	0.866458			1.14563	0.559182	2.02309	1.13128
AT5G13060	1.23888	+		0.840356	0.678318	1.60088	1.08591	+		0.773544	0.624388	1.5589	0.973362			0.884568	0.714005	1.41962	1.01362
AT5G14750	1.33186	+		1.10466	0.82941	1.78494	1.48045	+		0.727015	0.545863	1.84529	1.00728			1.088	0.816902	1.41257	1.15393
AT5G25970	0.447938	+		0.343199	0.766175	0.277392	0.212531	+		2.04799	4.57204	0.183609	0.839469			0.802263	1.79101	0.462741	0.828775
AT5G38200	3.88203	+		1.84011	0.474007	2.26487	1.07357	+		2.30822	0.59459	2.54674	1.51427			1.44739	0.372844	1.21875	0.454403
AT5G38800	0.431113	+		1.35583	3.14497	0.431334	1.35653	+		0.834869	1.93655	0.558073	1.08073			0.883376	2.04906	0.640775	1.31299
AT5G45095	1.28184	+		1.41661	1.10514	0.239989	0.26522	+		2.95234	2.3032	0.320858	0.738999			2.30535	1.79846	0.499039	0.897502
AT5G57200	1.46878	+		1.81743	1.23737	0.330168	0.408541	+		1.49879	1.02043	0.471175	0.480802			1.36659	0.930429	0.674053	0.627158
AT3G19025	0.230835	+		1.18313	5.12544	0.401538	2.05806	+		1.49678	6.48419	0.268093	1.73837			0.287264	1.24446	0.690845	0.859728
AT1G34460	1.1653			1.37811	1.18262	0.567741	0.671423	+	+	0.883817	0.758446	0.24996	0.189581	+	+	0.792565	0.680139	0.404816	0.275331
AT4G26560	1.97905			2.24913	1.13647	0.543394	0.617551	+	+	1.87593	0.947894	0.569218	0.539558	+	+	2.20026	1.11177	0.424562	0.472017
AT2G23400	1.88783			2.00287	1.06094	6.74535	7.15638	+	+	0.922974	0.488907	4.18976	2.0484	+		1.07457	0.569206	3.38698	1.92789
AT4G33660	0.837339			1.13727	1.35819	1.40745	1.91158	+	+	0.793456	0.947593	1.78863	1.6949			0.779536	0.930969	2.39746	2.23196
AT5G26220	1.9291			0.836556	0.433652	1.32716	0.575524	+	+	0.64449	0.334089	1.64719	0.55031			0.876581	0.4544	1.9809	0.900122
AT5G15780	1.2838			0.603411	0.47002	9.65305	4.53712	+		0.795912	0.619966	4.19785	2.60253		+	0.877572	0.683574	4.86795	3.3276
AT1G03300	0.877222			0.800039	0.912014	1.304	1.18927	+		0.567017	0.646377	1.76439	1.14046	+		0.669643	0.763367	1.75425	1.33914
AT1G80440	0.380626			0.132716	0.348677	2.06877	0.721333	+		0.305415	0.802403	1.51141	1.21276	+		0.142079	0.373278	1.71836	0.641426
AT2G20670	2.14535			0.922808	0.430144	1.62771	0.700149	+		1.13398	0.528576	1.70493	0.901185	+		0.746778	0.348092	2.7049	0.941552
AT2G32640	1.05272			0.633574	0.601844	1.95599	1.1772	+		0.748022	0.71056	1.82533	1.29701	+		0.693117	0.658405	2.4163	1.5909
AT2G34010	0.0959162			0.065104	0.67876	0.539067	0.365897	+		0.612641	6.38726	0.270361	1.72686	+		0.114143	1.19003	0.291346	0.346711
AT2G37450	0.703184			0.259528	0.369076	1.92994	0.712294	+		0.461285	0.655995	1.63672	1.07368	+		0.445698	0.633828	1.95201	1.23724
AT2G37970	2.71242			0.890552	0.328324	2.22264	0.729747	+		1.00002	0.368682	1.85837	0.685147	+		1.07219	0.395289	1.83715	0.726207
AT2G39030	5.46115			5.89075	1.07866	0.538373	0.580724	+		23.58	4.31776	0.280893	1.21283	+		5.35768	0.981054	0.339828	0.33339
AT3G01570	1.54305			0.602677	0.390576	2.04661	0.799355	+		0.549451	0.356082	2.32464	0.827762	+		0.629118	0.407712	2.62783	1.0714
AT3G03630	1.12169			0.680255	0.606457	1.88246	1.14163	+		0.7723	0.688517	1.60055	1.102	+		0.710072	0.63304	1.69316	1.07184
AT3G17170	1.10379			0.69544	0.63005	1.80625	1.13803	+		0.842094	0.762915	1.5233	1.16215	+		0.762725	0.691008	2.12004	1.46496
AT3G23930	0.723016			0.483814	0.669161	2.18985	1.46536	+		0.516934	0.714969	2.08759	1.49256	+		0.574056	0.793974	1.61285	1.28056
AT3G26510	1.28738			0.992786	0.771167	1.83401	1.41433	+		0.730374	0.567333	2.07237	1.17572	+		1.12158	0.871207	1.62094	1.41218
AT3G51240	2.56911			1.13997	0.44372	1.82661	0.810503	+		1.2254	0.476973	1.80817	0.862449	+		1.26464	0.492248	2.78657	1.37168
AT4G05430	0.862642			0.526552	0.610394	2.19066	1.33717	+		0.685185	0.794287	1.69605	1.34715	+		0.605577	0.702002	1.82198	1.27903
AT4G15680	3.23161			1.00494	0.310972	2.64518	0.822577	+		1.74122	0.538807	2.20299	1.18699	+		0.955309	0.295614	2.91493	0.861694
AT4G16008	2.24747			1.14433	0.509163	1.42257	0.72432	+		0.963977	0.428916	1.6668	0.714917	+		1.20311	0.535314	1.70621	0.913356
AT5G07780	0.764311			0.731719	0.957357	0.647082	0.619489	+		0.700273	0.916214	0.653582	0.598821	+		1.14185	1.49395	0.658858	0.984303
AT5G07842	0.351319			0.768165	2.18652	0.645445	1.41127	+		1.31187	3.73414	0.483993	1.8073	+		1.06562	3.03321	0.496363	1.50557
AT5G07840	#DIV/0!			0.816742	#DIV/0!	#DIV/0!	0.732166	+		0.241718	#DIV/0!	#DIV/0!	0.333001	+		0.483899	#DIV/0!	#DIV/0!	0.68368
AT5G48050	0.819728			1.83151	2.23428	0.426608	0.953163	+		1.77419	2.16437	0.650307	1.4075	+		1.60386	1.95657	0.608358	1.1903
AT5G56370	0.578719			0.525946	0.908811	0.376425	0.342099	+		1.44822	2.50246	0.310861	0.777918	+		1.02703	1.77466	0.511062	0.906962
AT5G63160	0.313205			0.192294	0.613955	2.24155	1.37621	+		0.241514	0.771104	1.64754	1.27042	+		0.149972	0.478829	1.61053	0.771166
AT1G06645	1.42882			0.805515	0.563763	1.6393	0.924176	+		0.712937	0.498969	1.8374	0.916808			0.748034	0.523533	1.11754	0.58507
AT1G10300	1.26444			0.943339	0.746053	1.81513	1.35418	+		0.993336	0.785594	1.60049	1.25734			1.1255	0.890115	1.71616	1.52758
AT1G13500	0.845421			1.18413	1.40064	0.687581	0.963054	+		1.34214	1.58754	0.528883	0.839623			0.600212	0.709957	0.832644	0.591141
AT1G14150	0.566105			0.587294	1.03743	0.708954	0.73549	+		0.746104	1.31796	0.557826	0.735193			0.770832	1.36164	0.779222	1.06102
AT1G15580	2.63269			0.142193	0.0540106	2.92801	0.158144	+		0.498075	0.189188	2.4617	0.465726			0.653783	0.248332	1.24666	0.309587
AT1G17235	1.3473			1.55323	1.15285	1.38053	1.59154	+		0.143465	0.106483	2.4258	0.258308			1.81911	1.35019	1.04206	1.40697
AT1G24265	1.41662			1.17793	0.831508	1.38888	1.15487	+		0.959513	0.677327	1.61425	1.09337			0.817875	0.577344	1.55969	0.900477
AT1G35240	0.475995			0.598514	1.2574	0.497286	0.625285	+		0.609958	1.28144	0.525871	0.67387			0.483648	1.01608	0.957011	0.972397
AT1G49210	0.256906			0.116382	0.453015	2.30744	1.0453	+		0.122041	0.475041	2.80076	1.33047			0.117544	0.457537	2.16246	0.989405
AT1G52060	1.85321			2.0452	1.1036	1.84906	2.04062	+		1.27532	0.688164	1.65276	1.13737			1.57299	0.848788	0.994962	0.844512
AT1G52070	4.8396			3.25436	0.672444	1.79497	1.20702	+		2.68895	0.555615	1.79819	0.999099			3.75095	0.775054	1.04503	0.809956
AT1G54020	8.71252			1.2534	0.143861	5.85653	0.842528	+		2.35023	0.269753	3.95094	1.06578			3.35722	0.385333	2.05572	0.792138
AT1G54280	0.543884			0.830929	1.52777	0.567922	0.867652	+		1.91139	3.51433	0.571275	2.00765			0.842584	1.5492	1.07047	1.65837
AT1G56520	2.74686			0.505895	0.184172	3.19908	0.589181	+		0.201568	0.0733812	6.39286	0.469116			0.493909	0.179809	6.43874	1.15774
AT1G59700	2.95559			1.79996	0.609002	1.49043	0.907674	+		1.6172	0.547169	1.58514	0.867341			1.7917	0.606208	1.31726	0.798531
AT1G63380	1.49777			0.929939	0.620881	2.2656	1.40667	+		0.809682	0.54059	2.51381	1.35894			0.742213	0.495544	1.5858	0.785831
AT1G64540	0.346802			0.454342	1.31009	0.635664	0.832778	+		1.25586	3.62127	0.318677	1.15402			0.970088	2.79724	0.561668	1.57112
AT1G64810	1.73446			1.26365	0.728555	1.47885	1.07743	+		1.02429	0.590555	1.58147	0.933946			1.14341	0.659232	1.35774	0.895066
AT1G67105	0.33544			0.914131	2.72517	0.735803	2.00519	+		0.668003	1.99142	0.58922	1.17339			0.326401	0.973053	1.09306	1.06361
AT1G69260	1.31755			0.932435	0.707704	1.37908	0.975982	+		0.692805	0.525828	1.5212	0.799887			1.19762	0.908976	1.03276	0.938752
AT1G77210	3.76117			1.39848	0.371821	9.52944	3.54325	+		1.93344	0.514052	3.86525	1.98694			1.43627	0.381868	1.43791	0.549093
AT1G77880	1.13464			1.02787	0.905897	0.804401	0.728704	+		0.926395	0.816466	1.54797	1.26386			1.27424	1.12303	1.22304	1.37351
AT1G79130	0.127825			0.12076	0.944735	0.696902	0.658388	+		0.320247	2.50536	0.601232	1.5063			0.228062	1.78418	0.727241	1.29753
AT1G79310	1.40933			2.05635	1.4591	0.537728	0.784598	+		1.80324	1.2795	0.637706	0.815945			1.65408	1.17366	0.707254	0.830079
AT2G02980	0.902939			0.752468	0.833355	1.36821	1.1402	+		0.695569	0.770339	1.69709	1.30733			0.593855	0.657691	2.18086	1.43433
AT2G07774	2.86237			1.79038	0.62549	2.22991	1.39479	+		1.09615	0.382951	3.21512	1.23123			0.891076	0.311307	1.96738	0.612459
AT2G07696	1.18793			1.28588	1.08246	0.927775	1.00428	+		1.98271	1.66906	0.459675	0.767224			1.73333	1.45913	0.704118	1.0274
AT2G21780	1.69582			0.521837	0.30772	1.11279	0.342427	+		2.47972	1.46226	0.630045	0.921288			1.93945	1.14366	0.63951	0.731385
AT2G23630	2.38501			1.5754	0.660543	2.28252	1.5077	+		1.14701	0.480923	2.18807	1.05229			1.1999	0.5031	2.01656	1.01453
AT2G24030	0.935817			0.876572	0.936691	1.97707	1.8519	+		0.786636	0.840588	2.4204	2.03456			0.551999	0.589858	2.56275	1.51166
AT2G25410	0.62298			0.412687	0.662439	0.438967	0.290789	+		1.42593	2.28888	0.330973	0.757558			0.458141	0.735401	0.853455	0.627632
AT2G30766	1.34288			0.0506834	0.0377422	13.76	0.519334	+		0.078623	0.0585479	8.60429	0.503763			0.145113	0.108061	14.2538	1.54028
AT2G34790	0.701349			1.35302	1.92917	0.634167	1.22342	+		1.35691	1.93472	0.637458	1.2333			1.17433	1.67439	0.668461	1.11926
AT2G37100	1.44961			0.768083	0.529854	1.73099	0.917171	+		0.824181	0.568552	1.83791	1.04495			1.00971	0.696537	1.45459	1.01317
AT2G39510	1.1044			2.17256	1.96719	0.584268	1.14937	+		3.87325	3.50712	0.377894	1.32532			2.1446	1.94188	0.554292	1.07637
AT2G41450	1.14988			0.954697	0.830259	1.63206	1.35503	+		0.850486	0.739631	1.63219	1.20722			0.987354	0.858659	1.49937	1.28745
AT2G43480	1.80313			1.09977	0.60992	2.06036	1.25665	+		0.877567	0.48669	1.86987	0.910049			1.26267	0.700263	1.7012	1.19129
AT2G46870	0.714281			1.32156	1.8502	0.344215	0.636868	+		0.840508	1.17672	0.635985	0.748375			1.50814	2.11141	0.627631	1.32518
AT3G02680	1.51825			1.00835	0.66415	1.63793	1.08783	+		1.01022	0.665382	1.63469	1.08769			1.17374	0.77309	1.40776	1.08832
AT3G02980	1.9222			1.29867	0.675618	1.54518	1.04395	+		1.1884	0.618249	1.53445	0.948675			2.07038	1.07709	1.23183	1.3268
AT3G13770	0.931764			1.12046	1.20252	1.15882	1.3935	+		0.616281	0.661413	1.5587	1.03095			0.685611	0.735821	1.30738	0.961996
AT3G21300	1.5305			0.849141	0.554814	1.77815	0.98654	+		0.936261	0.611737	1.62052	0.99133			0.973915	0.636339	1.68137	1.06992
AT3G21330	2.50837			0.89915	0.35846	1.67514	0.600471	+		0.944789	0.376654	1.71668	0.646595			0.727193	0.289906	1.8104	0.524848
AT3G23110	1.07613			0.988704	0.918757	0.801285	0.736186	+		1.68041	1.56152	0.459061	0.716835			1.22307	1.13654	0.929426	1.05633
AT3G25690	0.841873			0.641635	0.762153	1.52183	1.15987	+		0.62787	0.745801	1.55035	1.15625			0.519899	0.61755	1.54857	0.956317
AT3G25855	0.81922			1.03275	1.26065	0.934711	1.17834	+		1.31429	1.60431	0.582346	0.934266			1.02569	1.25203	0.831758	1.04138
AT3G26539	1.67861			0.916445	0.545955	1.98723	1.08494	+		0.420995	0.2508	3.0162	0.756461			0.691844	0.412153	2.48878	1.02576
AT3G28750	2.21386			0.554028	0.250254	2.5247	0.631816	+		0.706752	0.31924	2.26031	0.721582			0.663688	0.299787	1.86225	0.558279
AT3G51380	1.26703			1.9652	1.55102	0.402163	0.623764	+		3.49298	2.75682	0.248012	0.683723			2.33533	1.84315	0.392426	0.723301
AT3G59440	1.89787			1.3176	0.694248	0.599618	0.416284	+		2.605	1.37259	0.619305	0.85005			1.65968	0.874495	0.964512	0.843461
AT4G02170	1.6247			0.803558	0.494588	1.84481	0.912418	+		1.00815	0.620516	1.75141	1.08678			0.901988	0.555171	2.19356	1.2178
AT4G11230	0.581775			0.907527	1.55993	0.680153	1.06099	+		0.865276	1.48731	0.643342	0.956845			0.684255	1.17615	0.717752	0.844185
AT4G13540	1.50712			1.41523	0.939034	1.31552	1.23532	+		0.9783	0.64912	1.78433	1.15825			0.704993	0.467776	1.9988	0.93499
AT4G19130	1.36297			1.26118	0.925314	1.06442	0.984924	+		0.862441	0.632765	1.50813	0.954294			0.999204	0.733108	1.11825	0.819798
AT4G22250	1.22399			1.07774	0.880514	1.66541	1.46642	+		0.822379	0.671881	1.50546	1.01149			1.18669	0.969523	1.53949	1.49257
AT4G23900	0.904666			0.775129	0.856813	0.611747	0.524153	+		2.1764	2.40575	0.605888	1.45761			0.641735	0.709361	1.13717	0.806667
AT4G24430	0.728646			1.21612	1.66902	0.703933	1.17488	+		1.66986	2.29173	0.608084	1.39356			0.871838	1.19652	0.568023	0.67965
AT4G33810	0.516378			1.39955	2.71032	0.590852	1.6014	+		1.26974	2.45894	0.500323	1.23026			0.817241	1.58264	0.629182	0.99577
AT4G37682	1.38939			0.978164	0.704024	1.70014	1.19694	+		0.502976	0.362012	1.86835	0.676366			0.752315	0.541471	1.13628	0.615261
AT4G38840	0.375938			0.651967	1.73424	1.24518	2.15945	+		0.809265	2.15266	0.646201	1.39105			0.532988	1.41775	1.77888	2.52202
AT5G01580	1.38496			0.995302	0.718653	1.43339	1.03011	+		0.672572	0.485627	1.93349	0.938955			0.923165	0.666566	1.51057	1.00689
AT5G08391	1.65239			1.18603	0.717764	1.24794	0.89573	+		2.86581	1.73434	0.480806	0.83388			2.89679	1.75309	0.959634	1.68232
AT5G13730	1.25604			0.242941	0.193418	3.70673	0.716949	+		0.208993	0.16639	3.51123	0.584234			0.499889	0.397988	5.18315	2.06283
AT5G14110	0.295825			1.18893	4.01904	0.886459	3.56272	+		1.57667	5.32975	0.558693	2.9777			0.399054	1.34895	1.18177	1.59416
AT5G37800	0.918022			0.595484	0.64866	0.994296	0.64496	+		2.01394	2.19378	0.345718	0.758428			0.957935	1.04348	0.959459	1.00117
AT5G39150	1.03599			0.21572	0.208225	0.480807	0.100116	+		1.5024	1.4502	0.339586	0.492467			0.737345	0.711726	0.630091	0.448453
AT5G44575	0.376576			1.57771	4.18963	1.35459	5.67522	+		0.422764	1.12265	1.88103	2.11174			0.258705	0.686993	1.50407	1.03329
AT5G52471	0.570588			0.844187	1.47951	0.883532	1.30719	+		0.718137	1.25859	2.06763	2.6023			0.423145	0.741595	1.73082	1.28357
AT5G55250	0.342127			0.773014	2.25944	1.13185	2.55734	+		0.31759	0.928282	1.5384	1.42807			0.521859	1.52533	0.962609	1.4683
AT5G56230	0.5546			0.929812	1.67655	0.69627	1.16733	+		0.986226	1.77827	0.652756	1.16077			0.70707	1.27492	0.829137	1.05708
AT5G57390	1.84841			1.60092	0.866106	1.25007	1.08269	+		1.05367	0.57004	1.50267	0.856582			1.69487	0.916936	0.940316	0.862209
AT5G57420	3.07806			1.21997	0.396344	5.01642	1.98823	+		0.762036	0.24757	4.15661	1.02905			1.23804	0.402214	4.79293	1.92778
AT5G59580	1.73436			2.57636	1.48548	0.344317	0.511477	+		5.32171	3.0684	0.285454	0.875887			2.26613	1.30661	0.455874	0.59565
AT5G64980	1.35249			0.800708	0.592027	2.23069	1.32063	+		0.767704	0.567624	1.64002	0.930915			1.08108	0.799327	1.58962	1.27062
AT5G65140	1.08208			1.71488	1.5848	0.946886	1.50062	+		2.37991	2.19939	0.611967	1.34595			0.976781	0.902688	1.15145	1.0394
AT5G65610	0.886907			0.925084	1.04304	0.876159	0.913872	+		0.954211	1.07589	0.616909	0.663723			0.999597	1.12706	0.743994	0.838525
AT5G66800	1.08707			0.937745	0.862632	1.39369	1.20224	+		0.635936	0.584998	2.20405	1.28937			0.739635	0.680391	1.17925	0.802354
ATCG00330	0.99974			0.268673	0.268743	2.82975	0.760477	+		0.738082	0.738275	2.23377	1.64914			0.314056	0.314138	3.30012	1.03669
AT3G09375	0.692683			0.964605	1.39256	1.32813	1.84951	+		0.521677	0.753125	1.68362	1.26797			0.491326	0.709309	0.989644	0.701963
AT1G19250	1.30769	+	+	1.21759	0.931102	0.226267	0.210677		+	1.81782	1.3901	0.459932	0.639353		+	1.52102	1.16313	0.557369	0.648294
AT1G51870	1.4556	+	+	1.40937	0.968241	0.139401	0.134974		+	1.66882	1.14649	0.444652	0.509787		+	1.59161	1.09344	0.517537	0.565896
AT1G51880	1.51605	+	+	1.34092	0.884483	0.361845	0.320046		+	1.51719	1.00075	0.613597	0.61406		+	1.43846	0.948825	0.694696	0.659146
AT3G09240	0.889316	+	+	0.826505	0.929371	0.60614	0.56333		+	0.753371	0.847135	0.703644	0.596081		+	0.662939	0.745448	0.803245	0.598778
AT3G26240	1.57834	+	+	1.19059	0.754329	0.605362	0.456642		+	1.08921	0.6901	0.809892	0.558906		+	1.08404	0.686822	0.825046	0.56666
AT4G04710	4.32055	+	+	3.11366	0.720664	0.336033	0.242167		+	4.89453	1.13285	0.54179	0.613767		+	2.82845	0.654651	0.736372	0.482067
AT4G34380	2.70522	+	+	3.15952	1.16793	0.277114	0.323651		+	2.80196	1.03576	0.525579	0.544374		+	2.24606	0.830269	0.654051	0.543039
AT5G45070	2.00383	+	+	1.12301	0.560431	0.308684	0.172996		+	1.99012	0.99316	0.547629	0.543883		+	1.40872	0.703017	0.912794	0.641709
AT5G49770	1.31927	+	+	1.19363	0.904765	0.562957	0.509344		+	1.31208	0.994552	0.659751	0.656157		+	1.09387	0.829147	0.733627	0.608285
AT1G31355	1.93859	+	+	1.36251	0.702834	0.407635	0.2865		+	1.36821	0.705777	0.643908	0.454456		+	1.75386	0.904708	0.690468	0.624672
AT1G01453	1.07397	+	+	0.6107	0.568636	0.498619	0.283533		+	0.870725	0.810751	0.665067	0.539203	+		1.38183	1.28665	0.644071	0.828694
AT1G29230	1.36568	+	+	1.55713	1.14018	0.457878	0.522064		+	0.954033	0.698576	0.803054	0.560994	+		2.06016	1.50852	0.497431	0.750385
AT1G34510	4.88676	+	+	2.5091	0.513448	0.448844	0.230458		+	3.17915	0.650564	0.736478	0.479126	+		8.61713	1.76336	0.353166	0.62276
AT1G34540	1.91247	+	+	1.25101	0.654133	0.390856	0.255672		+	1.89041	0.988463	0.615787	0.608683	+		3.42449	1.79061	0.330225	0.591304
AT1G52660	1.39122	+	+	1.10637	0.795253	0.493476	0.392438		+	1.45037	1.04252	0.615528	0.641697	+		2.12942	1.53061	0.56125	0.859056
AT2G17660	2.29688	+	+	1.59811	0.695774	0.468351	0.325867		+	1.44785	0.630355	0.688515	0.434009	+		2.75264	1.19842	0.5654	0.677589
AT2G20520	1.77652	+	+	1.10667	0.62294	0.356152	0.221862		+	0.983313	0.553505	0.810939	0.448859	+		3.42361	1.92714	0.405691	0.781825
AT3G28290	1.79344	+	+	1.44351	0.804882	0.187382	0.15082		+	1.90755	1.06363	0.382145	0.406461	+		3.75373	2.09304	0.510736	1.06899
AT3G28300	1.79344	+	+	1.44351	0.804882	0.187382	0.15082		+	1.90755	1.06363	0.382145	0.406461	+		1.79512	1.00094	0.510736	0.511215
AT4G15660	2.28269	+	+	1.10769	0.485257	4.81129	2.33471		+	1.33126	0.5832	3.74996	2.18698	+		0.97248	0.426024	3.79807	1.61807
AT5G22410	3.54318	+	+	1.78817	0.504681	0.537988	0.271512		+	2.50161	0.706037	0.787312	0.555871	+		3.62627	1.02345	0.660371	0.675858
AT5G26080	1.50285	+	+	1.06529	0.708849	0.487342	0.345451		+	0.88173	0.586706	0.811459	0.476088	+		1.94922	1.29702	0.608037	0.788636
AT1G26770	1.37825	+	+	1.56481	1.13536	1.93563	2.19764		+	1.50065	1.08881	1.8325	1.99524			1.63547	1.18663	1.27574	1.51383
AT1G30850	1.93061	+	+	1.34745	0.697942	0.395564	0.276081		+	2.19841	1.13871	0.522896	0.595429			1.83837	0.952223	0.714974	0.680815
AT1G33090	1.51237	+	+	2.09016	1.38205	0.28641	0.395833		+	1.46728	0.970191	0.533681	0.517773			2.08789	1.38054	0.645543	0.891199
AT1G45545	1.96355	+	+	1.28533	0.654596	0.453135	0.29662		+	1.69535	0.86341	0.716717	0.618821			1.79801	0.915691	0.818717	0.749691
AT1G48930	1.81454	+	+	1.48723	0.819621	0.50022	0.409991		+	1.83917	1.01357	0.639782	0.648465			1.7857	0.984108	0.758225	0.746175
AT1G53610	2.78978	+	+	1.47749	0.529608	0.524354	0.277702		+	1.3859	0.496776	0.881172	0.437745			2.62788	0.941967	0.832959	0.78462
AT1G61080	3.51785	+	+	2.39372	0.68045	0.426516	0.290222		+	2.54103	0.722324	0.706138	0.510061			2.73647	0.777883	0.807491	0.628134
AT1G62980	1.95793	+	+	1.42439	0.727497	0.445815	0.324329		+	1.72048	0.878725	0.657802	0.578027			1.96499	1.00361	0.677982	0.680427
AT1G65481	1.09306	+	+	1.11642	1.02138	0.471778	0.481865		+	0.900259	0.823617	0.665205	0.547874			0.805148	0.736603	0.847492	0.624265
AT1G65510	1.09347	+	+	0.735658	0.672773	0.372184	0.250396		+	0.905522	0.828116	0.705331	0.584096			0.912859	0.834827	0.931536	0.777671
AT1G69240	1.67344	+	+	1.39786	0.835319	0.544981	0.455233		+	1.34926	0.806278	0.736911	0.594156			1.72596	1.03138	0.715454	0.737907
AT1G78780	1.36592	+	+	1.18861	0.870188	0.6522	0.567536		+	1.00151	0.733214	0.865263	0.634423			1.03911	0.760743	1.01595	0.772876
AT2G33460	1.229	+	+	1.49343	1.21516	0.45078	0.547771		+	0.558752	0.45464	0.839232	0.381549			1.24822	1.01564	0.867246	0.880811
AT3G07070	1.01668	+	+	0.928565	0.913334	0.525364	0.479833		+	0.825746	0.812202	0.752787	0.611415			1.27967	1.25868	0.641202	0.807069
AT3G09330	1.4672	+	+	1.05258	0.717405	0.380919	0.273273		+	1.25601	0.856063	0.637295	0.545565			1.29941	0.885643	1.00241	0.887779
AT3G09925	2.7701	+	+	2.08421	0.752395	0.610533	0.459362		+	2.48788	0.898119	0.728608	0.654377			2.62251	0.946722	0.859399	0.813612
AT3G10710	2.19752	+	+	1.66969	0.759805	0.493943	0.375301		+	1.75261	0.79754	0.705826	0.562925			2.50854	1.14153	0.67767	0.773583
AT4G00680	1.48083	+	+	1.04941	0.708667	0.578484	0.409953		+	1.143	0.771864	0.791877	0.611222			1.53945	1.03959	0.734217	0.763282
AT4G04990	1.03718	+	+	1.37373	1.32448	0.371725	0.492344		+	1.07137	1.03297	0.54856	0.566644			1.278	1.23218	0.746345	0.919635
AT4G22080	3.18272	+	+	2.46839	0.775559	0.362725	0.281315		+	2.61545	0.821767	0.657511	0.540321			2.82594	0.8879	0.709789	0.630222
AT4G22214	4.51744	+	+	2.78405	0.616289	0.455845	0.280933		+	3.77828	0.836376	0.645412	0.539807			6.62254	1.46599	0.510673	0.748642
AT4G24580	1.26711	+	+	1.35044	1.06576	0.429355	0.45759		+	1.10298	0.870472	0.680333	0.592211			1.33911	1.05682	0.746052	0.788443
AT4G29180	1.50615	+	+	1.31604	0.87378	0.474658	0.414746		+	1.32085	0.876971	0.652391	0.572128			1.5636	1.03814	0.759188	0.788145
AT4G34580	1.52586	+	+	1.31451	0.861489	0.461195	0.397314		+	1.31585	0.862363	0.703198	0.606412			1.52995	1.00268	0.726279	0.728224
AT5G01050	1.17704	+	+	0.802072	0.681433	0.627575	0.42765		+	0.972753	0.826443	0.724739	0.598956			0.902409	0.766679	0.892589	0.684329
AT5G18910	1.22564	+	+	0.981301	0.800646	0.310014	0.248212		+	1.23851	1.0105	0.460707	0.465546			1.35252	1.10352	0.714543	0.788516
AT5G41750	5.4194	+	+	0.987871	0.182284	0.27567	0.0502502		+	1.75911	0.324594	0.843472	0.273786			1.70479	0.314572	0.782343	0.246103
AT5G48670	1.29907	+	+	1.02067	0.785691	0.504904	0.396699		+	0.982649	0.756423	0.868943	0.657289			0.99693	0.767416	0.929723	0.713484
AT5G62310	1.77764	+	+	1.55798	0.876435	0.517642	0.453679		+	1.78399	1.00357	0.630324	0.632576			1.75027	0.984604	0.77447	0.762546
AT3G44840	2.87062	+	+	2.253	0.784848	0.226362	0.17766			3.74256	1.30375	0.445016	0.580188	+	+	4.38597	1.52788	0.362438	0.553762
AT4G22640	1.24222	+	+	1.06805	0.859793	0.323724	0.278335			1.2117	0.975435	0.575516	0.561379	+	+	1.36576	1.09945	0.559657	0.615317
AT1G48260	2.87198	+	+	1.67678	0.58384	0.30593	0.178614			2.90074	1.01001	0.798943	0.806942		+	2.10361	0.732458	0.784633	0.574711
AT1G60110	1.11963	+	+	0.835019	0.745798	0.384749	0.286945			1.54927	1.38373	0.623987	0.863428		+	0.910197	0.812943	0.687865	0.559195
AT1G68450	3.29979	+	+	2.77755	0.841736	0.534134	0.4496			3.72709	1.12949	0.630138	0.711736		+	2.67122	0.809511	0.709142	0.574058
AT3G15200	0.834234	+	+	0.751628	0.900979	0.577389	0.520215			0.93001	1.11481	0.702888	0.783585		+	0.560343	0.671685	0.895678	0.601614
AT3G28580	3.06979	+	+	3.36575	1.09641	0.523882	0.574389			4.71568	1.53616	0.6679	1.026		+	2.02353	0.659175	0.98589	0.649874
AT3G54150	3.56502	+	+	2.01822	0.566118	0.447132	0.253129			2.30169	0.645631	0.871325	0.562555		+	1.31092	0.367717	0.910078	0.334651
AT4G01360	2.47717	+	+	2.48922	1.00486	0.440131	0.442272			3.5677	1.44023	0.58337	0.840186		+	1.60505	0.647935	0.933242	0.604681
AT4G04450	2.32319	+	+	1.01935	0.438772	0.4084	0.179195			4.07304	1.75321	0.228005	0.399741		+	0.998773	0.429915	0.855065	0.367606
AT4G14370	6.39276	+	+	2.40584	0.376339	0.627473	0.236143			2.16372	0.338464	1.10467	0.37389		+	1.79316	0.280498	1.098	0.307986
AT5G39130	2.17229	+	+	1.18257	0.544388	0.299451	0.163018			3.57039	1.64361	0.375642	0.617409		+	1.69418	0.779908	0.694079	0.541318
AT5G39190	1.7293	+	+	0.748686	0.432941	0.306997	0.132912			2.195	1.2693	0.577619	0.733172		+	1.58039	0.913888	0.65678	0.600224
AT5G40010	4.2021	+	+	2.65968	0.632941	0.408859	0.258784			3.63666	0.865439	0.73419	0.635396		+	2.95436	0.703069	0.689647	0.48487
AT5G48400	6.83018	+	+	6.07817	0.889899	0.527741	0.469636			5.43114	0.795168	0.573976	0.456408		+	4.97974	0.729079	0.569329	0.415086
AT1G55290	0.859255	+	+	0.701751	0.816697	0.457018	0.373245			0.856502	0.996796	0.629291	0.627275	+		1.16398	1.35464	0.584204	0.791386
AT1G67148	1.43428	+	+	1.06523	0.742697	0.537788	0.399414			1.70359	1.18777	0.598697	0.711114	+		1.39762	0.974441	0.563283	0.548886
AT2G37130	0.870661	+	+	0.932134	1.07061	0.606319	0.649128			1.05231	1.20863	0.818144	0.988834	+		1.10423	1.26826	0.557217	0.706699
AT3G48360	0.904992	+	+	0.253761	0.280401	2.02053	0.566558			0.519625	0.574177	1.7892	1.02732	+		0.32871	0.363218	2.0442	0.742491
AT3G49960	2.1179	+	+	2.68764	1.26901	0.383349	0.486473			2.47493	1.16858	0.666772	0.779174	+		2.95827	1.39679	0.635329	0.887421
AT3G51340	0.378124	+	+	0.454667	1.20243	0.422298	0.507783			0.668292	1.76739	0.549233	0.970708	+		0.516731	1.36657	0.546457	0.746769
AT5G43750	0.775128	+	+	0.720272	0.92923	1.81575	1.68725			0.639289	0.824753	1.64402	1.35591	+		0.803858	1.03706	1.63269	1.69321
AT5G49870	1.2695	+	+	0.888591	0.699955	0.24584	0.172077			1.93902	1.52739	0.392121	0.598922	+		1.7086	1.34589	0.59975	0.807195
AT5G57540	1.84997	+	+	1.14145	0.617011	0.632793	0.390441			1.54698	0.83622	0.78679	0.65793	+		2.21795	1.19891	0.662698	0.794515
AT1G04700	1.23353	+	+	1.18089	0.957321	0.617633	0.591273			1.30842	1.06071	0.713441	0.756756			1.61674	1.31066	0.705174	0.924242
AT1G05340	1.51236	+	+	1.79377	1.18608	0.430798	0.510961			1.18042	0.780515	1.02206	0.79773			1.60483	1.06115	0.747082	0.792765
AT1G05990	1.27011	+	+	0.985389	0.77583	0.479677	0.372148			0.668675	0.526471	0.900393	0.474031			1.46983	1.15725	0.77482	0.896661
AT1G12560	1.4904	+	+	1.12707	0.756219	0.441365	0.333769			1.2408	0.83253	0.746532	0.62151			1.45756	0.97797	0.718287	0.702462
AT1G13270	0.841444	+	+	0.807721	0.959922	1.62306	1.55801			0.77377	0.919574	1.46381	1.34608			0.770627	0.915839	1.19718	1.09643
AT1G13420	0.690761	+	+	0.762503	1.10386	0.517361	0.571094			0.769634	1.11418	0.649653	0.723832			1.24671	1.80483	0.513847	0.927407
AT1G15870	1.05826	+	+	1.0776	1.01827	2.79349	2.84452			1.02383	0.96746	1.51041	1.46127			0.991229	0.936655	1.29939	1.21708
AT1G26360	0.964306	+	+	0.600604	0.622836	0.478258	0.297876			0.692677	0.718316	0.691357	0.496613			1.22918	1.27468	0.681269	0.868399
AT1G30870	1.78801	+	+	1.65409	0.925102	0.519325	0.480429			1.69913	0.950288	0.762839	0.724917			1.86535	1.04325	0.741184	0.773243
AT1G33500	2.40572	+	+	1.40459	0.583853	6.95368	4.05993			1.00191	0.416468	5.49651	2.28912			0.989762	0.41142	4.39007	1.80616
AT1G34520	2.42558	+	+	1.1481	0.473332	0.27571	0.130503			1.0013	0.412807	1.00773	0.416			1.87126	0.771471	0.860446	0.663809
AT1G44760	1.24328	+	+	1.12467	0.904594	1.70119	1.53888			0.981358	0.789328	1.27765	1.00848			0.909954	0.731896	1.17385	0.859137
AT1G57660	0.864287	+	+	0.862337	0.997744	1.51702	1.5136			0.721587	0.834893	1.34889	1.12618			0.85715	0.991742	1.19595	1.18607
AT1G65130	1.63918	+	+	1.17694	0.718004	3.40802	2.44697			0.715191	0.436309	2.99459	1.30657			1.08512	0.661986	1.21618	0.805097
AT1G66500	1.11165	+	+	1.47524	1.32707	0.270519	0.358997			1.34665	1.21139	0.549012	0.665068			0.977956	0.879732	1.37878	1.21295
AT1G69450	1.13138	+	+	1.18057	1.04348	0.553894	0.577975			1.47057	1.29981	0.732194	0.95171			1.37769	1.21771	0.773138	0.941455
AT1G70460	1.8646	+	+	1.57401	0.844154	0.463299	0.391096			1.48422	0.795997	0.788355	0.627528			1.70881	0.916448	0.76375	0.699937
AT1G76210	0.468822	+	+	0.621012	1.32462	0.287218	0.380456			0.683226	1.45733	0.610707	0.89			0.793587	1.69273	0.782169	1.324
AT1G76620	0.909984	+	+	0.84692	0.930698	2.18125	2.03008			0.707963	0.777996	2.07192	1.61195			0.785562	0.863271	0.99176	0.856158
AT1G77145	1.3539	+	+	1.45365	1.07367	0.566692	0.608443			1.83529	1.35556	0.662417	0.897943			1.15552	0.853474	1.03967	0.887329
AT1G77160	3.71845	+	+	3.12266	0.839777	0.459862	0.386181			4.77725	1.28474	0.541986	0.696313			2.94865	0.792978	0.967	0.76681
AT2G02500	0.927368	+	+	0.813699	0.877428	1.78534	1.56651			1.00339	1.08197	1.34429	1.45448			0.914962	0.986623	1.45649	1.43701
AT2G03720	1.66157	+	+	1.34921	0.812008	0.546774	0.443985			1.1042	0.664551	0.936173	0.622135			1.68093	1.01165	0.736849	0.745433
AT2G04100	1.72381	+	+	2.05157	1.19014	0.545739	0.649504			2.01764	1.17046	0.729717	0.854103			2.0564	1.19294	0.685659	0.817949
AT2G14960	1.23142	+	+	1.0576	0.858846	0.603661	0.518451			0.963596	0.782507	0.928829	0.726815			0.868892	0.705601	1.30879	0.92348
AT2G17590	0.950436	+	+	0.352176	0.370542	0.342872	0.127048			0.778455	0.81905	0.570877	0.467577			0.836542	0.880167	0.853703	0.751402
AT2G19210	0.28586	+	+	0.221908	0.776281	0.243431	0.188971			0.372007	1.30136	0.518867	0.675233			0.268847	0.940485	0.89323	0.840069
AT2G21840	1.11292	+	+	0.904478	0.812704	0.507269	0.41226			1.36232	1.22409	0.721984	0.883775			1.16135	1.04351	0.842389	0.879046
AT2G25240	2.42205	+	+	1.54726	0.638823	0.360166	0.230082			2.43399	1.00493	0.572837	0.575662			2.51133	1.03686	0.672443	0.697232
AT2G32030	1.08356	+	+	1.5786	1.45686	0.42929	0.625416			0.99946	0.922382	0.835808	0.770934			0.880177	0.812298	1.04506	0.848903
AT2G32140	1.61436	+	+	0.821672	0.508977	0.28143	0.143241			1.34223	0.831433	0.604164	0.502322			1.3672	0.846901	0.80576	0.682399
AT2G37670	1.42298	+	+	1.55046	1.08959	0.556384	0.606228			1.36177	0.956983	0.805636	0.77098			1.29873	0.912681	0.842014	0.768491
AT2G38100	1.59224	+	+	1.71154	1.07493	0.466756	0.501728			1.6178	1.01605	0.861146	0.87497			1.43037	0.898342	0.919251	0.825802
AT2G41970	1.35125	+	+	1.30691	0.967185	0.545356	0.52746			1.09115	0.807513	0.832197	0.67201			1.18733	0.878691	0.787726	0.692168
AT2G47540	1.18467	+	+	1.02785	0.86763	0.55328	0.480042			1.2481	1.05354	0.729545	0.768607			1.16633	0.984518	0.934531	0.920063
AT3G02840	1.9072	+	+	2.29133	1.20141	0.243455	0.292489			1.50178	0.787427	0.721425	0.568069			1.8982	0.99528	0.636395	0.633392
AT3G05990	1.0331	+	+	0.923069	0.893495	0.619075	0.55314			1.07094	1.03663	0.798412	0.827654			1.01465	0.982144	0.880777	0.865049
AT3G09960	1.28574	+	+	1.5088	1.17349	0.501237	0.588198			1.62755	1.26585	0.641002	0.811413			1.48425	1.1544	0.678528	0.783293
AT3G11080	1.70279	+	+	1.50869	0.886012	0.631813	0.559794			1.73355	1.01806	0.906106	0.922474			1.33307	0.782875	0.907453	0.710422
AT3G13782	1.30122	+	+	1.12907	0.867699	0.625819	0.543022			1.16466	0.895049	0.759142	0.679469			1.11311	0.855434	0.819709	0.701208
AT3G14680	1.57913	+	+	1.29853	0.822308	0.641627	0.527615			1.8663	1.18185	0.769104	0.908969			1.8037	1.14221	0.717637	0.819694
AT3G16980	1.22456	+	+	0.904527	0.738656	2.63198	1.94413			0.590619	0.482312	2.08478	1.00551			1.31873	1.07691	1.0968	1.18115
AT3G20110	1.4274	+	+	1.40809	0.986476	1.72443	1.70111			1.713	1.20008	1.49736	1.79696			0.963229	0.674815	1.36827	0.923329
AT3G24540	2.77077	+	+	1.11503	0.402427	0.460044	0.185134			2.81229	1.01499	0.62048	0.629779			1.04523	0.377235	1.18846	0.448329
AT3G53750	0.949374	+	+	0.947482	0.998007	1.53615	1.53309			0.80962	0.852794	1.45696	1.24248			1.10008	1.15874	1.24453	1.44209
AT3G54870	1.55774	+	+	1.26896	0.814619	0.5674	0.462215			1.40018	0.898854	0.745039	0.669681			1.4565	0.935009	0.782184	0.731348
AT3G56000	0.589368	+	+	0.624699	1.05995	0.606125	0.642459			0.593688	1.00733	0.78366	0.789403			0.676989	1.14867	0.866711	0.995564
AT3G56400	1.67651	+	+	1.3909	0.829636	0.502475	0.416872			2.27096	1.35457	0.682671	0.924728			1.10943	0.66175	1.88243	1.24569
AT3G60900	1.05782	+	+	1.22421	1.15729	1.52502	1.7649			0.853057	0.806428	1.40752	1.13506			1.11179	1.05102	1.36244	1.43195
AT4G00390	2.08871	+	+	1.52932	0.732185	0.363896	0.266439			2.84721	1.36314	0.518926	0.707372			2.16444	1.03626	0.741995	0.768898
AT4G02270	2.22402	+	+	1.89149	0.850482	0.507897	0.431957			1.98232	0.891322	0.715957	0.638148			2.34334	1.05365	0.7157	0.754098
AT4G08685	0.767316	+	+	0.645198	0.840851	1.89397	1.59254			0.503891	0.656693	1.83622	1.20584			0.761884	0.992921	1.37448	1.36475
AT4G10370	2.13527	+	+	1.50526	0.704952	0.48558	0.34231			1.84444	0.863798	0.6899	0.595934			2.01007	0.941368	0.725013	0.682504
AT4G19230	2.14755	+	+	2.51511	1.17116	0.368002	0.430988			2.92884	1.36381	0.540153	0.736665			2.02638	0.943581	0.87693	0.827454
AT4G19720	0.925628	+	+	0.911619	0.984865	0.558209	0.549761			1.27098	1.3731	0.722407	0.991934			1.06967	1.15561	0.717059	0.828643
AT4G25820	2.48023	+	+	2.41996	0.9757	0.496228	0.48417			2.24847	0.906557	0.710675	0.644267			2.68173	1.08124	0.690884	0.747014
AT4G33020	0.064554	+	+	0.17214	2.6666	0.168041	0.448098			0.102895	1.59394	0.529513	0.844012			0.0499351	0.77354	0.942932	0.729396
AT4G37160	1.64813	+	+	1.39954	0.849169	1.99933	1.69776			1.14546	0.695004	1.72077	1.19594			1.46446	0.888556	1.34147	1.19197
AT4G38390	1.70218	+	+	1.41918	0.833741	0.538295	0.448799			1.55167	0.911579	0.830361	0.756939			1.73146	1.0172	0.867094	0.88201
AT5G02650	0.929599	+	+	1.15626	1.24382	1.75584	2.18396			0.592936	0.637841	1.97982	1.26281			1.06153	1.14192	0.933855	1.06639
AT5G04760	1.34992	+	+	1.42064	1.05239	0.568107	0.597868			1.48575	1.10062	0.747276	0.822465			1.37942	1.02185	0.847913	0.86644
AT5G05500	2.10663	+	+	1.83634	0.871694	0.543151	0.473461			1.90215	0.902935	0.723261	0.653057			1.81324	0.860729	0.852362	0.733653
AT5G06990	1.84291	+	+	1.06894	0.580026	0.52827	0.30641			1.46486	0.794861	0.770552	0.612482			1.87233	1.01597	0.779053	0.791491
AT5G10130	1.90235	+	+	1.42289	0.747964	2.58049	1.93011			0.769977	0.40475	2.45299	0.992845			1.12565	0.591716	1.71058	1.01218
AT5G11290	0.849664	+	+	0.677508	0.797383	0.243881	0.194467			1.27782	1.50391	0.462272	0.695217			1.03866	1.22244	0.689519	0.842896
AT5G13990	1.40327	+	+	1.42022	1.01208	0.620674	0.628172			1.38248	0.985182	0.746415	0.735354			1.51263	1.07793	0.871423	0.939334
AT5G15890	1.20907	+	+	1.2361	1.02236	0.47946	0.490178			1.19091	0.984976	0.745354	0.734156			1.19942	0.992015	0.868126	0.861193
AT5G17390	1.62382	+	+	1.48464	0.914292	0.563206	0.514934			1.67257	1.03002	0.789577	0.813284			1.74292	1.07335	0.708354	0.760309
AT5G17670	0.595173	+	+	0.806552	1.35516	1.50936	2.04542			0.618177	1.03865	1.30661	1.35711			0.6613	1.11111	1.19884	1.33203
AT5G18350	3.62406	+	+	0.730911	0.201683	0.581583	0.117295			1.23719	0.341383	1.00661	0.34364			1.46384	0.403924	0.933	0.376861
AT5G19800	1.86254	+	+	1.44262	0.774547	0.504916	0.391081			1.45559	0.781509	0.733599	0.573314			2.097	1.12588	0.677855	0.763186
AT5G20470	0.468046	+	+	0.481163	1.02803	0.363586	0.373775			0.762582	1.62929	0.47753	0.778034			0.484883	1.03597	0.846255	0.876698
AT5G22560	1.6072	+	+	1.04118	0.64782	0.353385	0.22893			2.43923	1.51769	0.495374	0.751826			1.22384	0.761473	0.795905	0.606061
AT5G24313	1.47542	+	+	1.30133	0.882005	0.427268	0.376853			1.27861	0.866607	0.755932	0.655095			1.309	0.887202	0.788591	0.699639
AT5G26920	2.36194	+	+	2.95327	1.25036	0.327992	0.410108			1.66637	0.705512	0.747888	0.527644			1.08419	0.459026	0.972128	0.446232
AT5G28300	1.25987	+	+	1.40373	1.11419	1.55178	1.72898			1.29674	1.02927	1.49326	1.53697			1.59314	1.26452	0.889606	1.12493
AT5G37820	1.19979	+	+	1.0257	0.854899	0.262883	0.224739			2.79864	2.33261	0.410478	0.957485			1.32196	1.10182	0.618247	0.6812
AT5G40860	2.44275	+	+	1.60108	0.655439	0.400396	0.262435			1.97268	0.807566	0.730536	0.589956			2.13162	0.872632	0.675344	0.589327
AT5G41740	2.89916	+	+	1.0491	0.361864	0.461093	0.166853			1.89624	0.654066	0.686384	0.448941			1.23478	0.425909	0.830708	0.353806
AT5G44510	1.47851	+	+	1.26364	0.854672	0.6491	0.554768			1.54268	1.04341	0.74606	0.778443			1.18347	0.800452	0.884129	0.707703
AT5G46540	0.946292	+	+	0.79741	0.842667	0.242477	0.204327			1.09864	1.161	0.730297	0.847872			1.31309	1.38761	0.496638	0.68914
AT5G46600	0.858182	+	+	0.849123	0.989445	0.580282	0.574157			0.917758	1.06942	0.767405	0.820679			0.881751	1.02746	0.829992	0.852787
AT5G46870	0.896154	+	+	0.86444	0.96461	0.528779	0.510066			0.899869	1.00415	0.808306	0.811657			1.15221	1.28573	0.70499	0.906425
AT5G51270	1.04452	+	+	1.64309	1.57307	0.297802	0.468461			1.15504	1.10581	0.630336	0.697034			1.19099	1.14023	0.719143	0.81999
AT5G54700	0.427329	+	+	0.232625	0.544369	0.389438	0.211998			0.252481	0.590836	0.620944	0.366876			0.42181	0.987085	0.919661	0.907784
AT5G57625	1.74532	+	+	1.46649	0.840244	0.496478	0.417163			1.50163	0.860376	0.73936	0.636128			1.8964	1.08656	0.71905	0.781293
AT5G58010	1.08831	+	+	1.0301	0.946514	0.469789	0.444662			1.07379	0.98666	0.654095	0.64537			1.22611	1.12662	0.694258	0.782163
AT5G59490	1.72465	+	+	1.83615	1.06465	0.368217	0.392023			2.15676	1.25055	0.602729	0.75374			1.17441	0.680953	0.867802	0.590932
AT5G59530	1.35237	+	+	0.930677	0.688184	0.457438	0.314801			1.79965	1.33074	0.593106	0.789271			1.3645	1.00897	0.760978	0.767805
AT5G59800	0.756076	+	+	0.712697	0.942627	1.75585	1.65511			0.734125	0.970967	1.51197	1.46807			0.856904	1.13336	1.23296	1.39738
AT5G60520	0.969165	+	+	1.17839	1.21589	1.72693	2.09975			0.783056	0.807969	1.44606	1.16838			0.828524	0.854885	1.27897	1.09338
AT5G61350	1.89817	+	+	1.27585	0.672145	0.52195	0.350826			1.40339	0.739338	0.747301	0.552508			1.8978	0.999801	0.723332	0.723188
AT5G64905	1.61695	+	+	1.67701	1.03714	0.328395	0.340592			1.45158	0.897723	0.640389	0.574892			1.26127	0.780026	0.686161	0.535223
AT5G65160	1.60338	+	+	1.24776	0.778208	0.591718	0.460479			1.38509	0.863856	0.786383	0.679322			1.56406	0.975476	0.816769	0.796739
AT5G67400	1.85598	+	+	1.69183	0.911558	0.466726	0.425448			1.64582	0.886769	0.69676	0.617865			1.90687	1.02742	0.730466	0.750497
AT4G14610	1.24521	+	+	0.82759	0.66462	0.490795	0.326192			1.23771	0.99398	0.757454	0.752894			1.12123	0.900432	0.893277	0.804335
AT1G01660	1.3211		+	1.04458	0.790689	0.698148	0.552018		+	1.0762	0.814626	0.781291	0.63646	+	+	1.45538	1.10164	0.563108	0.620343
AT1G52100	18.822		+	2.29709	0.122043	1.65823	0.202376		+	1.44387	0.0767118	4.60038	0.352904	+	+	1.41389	0.0751189	6.24595	0.469189
AT3G21500	9.32781		+	4.66763	0.500399	0.386693	0.193501		+	10.4098	1.116	0.483793	0.53991	+	+	14.4026	1.54404	0.195677	0.302134
AT1G02310	2.87266		+	1.09922	0.382649	1.06905	0.409071		+	1.21052	0.421393	1.18902	0.501044		+	2.15555	0.750366	0.71598	0.537247
AT1G02580	3.94773		+	1.52739	0.386904	0.580662	0.22466		+	4.59415	1.16375	0.364109	0.423731		+	13.342	3.37966	0.136725	0.462085
AT1G17420	15.3667		+	1.27888	0.0832242	0.469512	0.0390748		+	2.62637	0.170913	1.05472	0.180265		+	1.09131	0.0710176	1.25995	0.0894784
AT1G17615	#DIV/0!		+	2.07996	#DIV/0!	#DIV/0!	0.173727		+	0.508483	#DIV/0!	#DIV/0!	0.176834		+	#DIV/0!	#DIV/0!	#DIV/0!	0.247625
AT1G17710	240.121		+	83.4955	0.347723	1.02191	0.35534		+	188.922	0.78678	0.714548	0.562193		+	211.722	0.881731	1.75253	1.54526
AT1G22110	1.00709		+	0.646749	0.642195	0.81987	0.526516		+	0.721622	0.71654	0.724757	0.519317		+	0.567547	0.56355	0.899929	0.507155
AT1G22570	2.22879		+	1.22116	0.547904	0.757401	0.414983		+	2.41888	1.08529	0.58591	0.635882		+	1.59205	0.714312	0.913732	0.652689
AT1G29690	1.80988		+	1.19793	0.661887	0.92389	0.61151		+	1.18225	0.65322	0.960026	0.627108		+	1.18883	0.656856	0.957009	0.628617
AT1G34760	1.1318		+	0.27734	0.245043	1.26047	0.308868		+	0.548496	0.484623	1.14697	0.555846		+	0.833087	0.736073	0.781487	0.575231
AT1G36622	3.21687		+	3.07673	0.956437	0.274096	0.262155		+	2.59772	0.807532	0.381287	0.307902		+	1.49811	0.465706	0.608612	0.283434
AT1G52040	52.4706		+	9.6888	0.184652	1.05859	0.195471		+	#DIV/0!	#DIV/0!	0	0.0635263		+	#DIV/0!	#DIV/0!	0	0.295257
AT1G52120	3.31597		+	0.794752	0.239674	0.813575	0.194993		+	2.51515	0.758494	0.70809	0.537082		+	1.90027	0.573066	1.00503	0.575947
AT1G53970	1.26693		+	0.439729	0.347082	0.476681	0.165447		+	0.887358	0.700401	0.631918	0.442596		+	0.813594	0.642178	0.666928	0.428286
AT1G59850	1.71773		+	0.737266	0.429209	0.479328	0.205732		+	1.64301	0.956497	0.580645	0.555385		+	1.09917	0.639897	0.907327	0.580596
AT1G59910	1.57619		+	1.15726	0.734212	0.799649	0.587112		+	1.13937	0.722861	0.874424	0.632087		+	1.11751	0.708994	0.875658	0.620837
AT1G63560	2.98025		+	#DIV/0!	#DIV/0!	0	0.14396		+	1.55849	0.522939	0.398661	0.208475		+	0.292024	0.0979865	1.40327	0.137502
AT1G63750	7.29512		+	3.47533	0.476392	0.834553	0.397574		+	3.91865	0.53716	0.841396	0.451965		+	4.00194	0.548578	0.877901	0.481597
AT1G68500	1.82051		+	0.828455	0.455067	0.919812	0.418576		+	0.908396	0.498978	1.04043	0.51915		+	1.28033	0.703282	0.917712	0.645411
AT1G69160	0.206832		+	0.241615	1.16817	1.34073	1.5662		+	0.308225	1.49022	1.37261	2.04549		+	0.263978	1.27629	1.28167	1.63579
AT1G74590	3.00861		+	2.44454	0.812514	0.561833	0.456497		+	2.56675	0.853135	0.709626	0.605407		+	2.66918	0.88718	0.727367	0.645306
AT1G76870	0.714346		+	1.00408	1.4056	1.08148	1.52012		+	0.970901	1.35915	1.27616	1.73449		+	0.853574	1.1949	1.39166	1.66289
AT1G79680	3.55979		+	5.58107	1.56781	0.234659	0.3679		+	4.31058	1.21091	0.471895	0.571422		+	2.69669	0.757542	0.570721	0.432345
AT1G80610	1.63585		+	1.05692	0.646099	0.811309	0.524186		+	1.16761	0.713763	0.845396	0.603412		+	1.07625	0.657917	1.00292	0.659839
AT2G01422	0.91622		+	0.258445	0.282077	0.00563878	0.00159057		+	1.69391	1.8488	0.00410002	0.00758013		+	0.81397	0.888399	0.0066416	0.00590039
AT2G25460	7.37055		+	3.39456	0.460557	0.450235	0.207359		+	3.39481	0.460591	0.796509	0.366864		+	2.10893	0.286129	0.877583	0.251102
AT2G34910	1.92385		+	1.45101	0.754223	0.598018	0.451039		+	1.65847	0.862062	0.729551	0.628918		+	1.36927	0.711736	0.917203	0.652807
AT2G35710	1.76467		+	1.2536	0.710391	0.758894	0.539111		+	1.08198	0.613137	0.869285	0.532991		+	0.836287	0.473907	0.934531	0.442881
AT2G39110	1.88837		+	1.43191	0.758277	0.77092	0.584571		+	1.23279	0.652831	0.959307	0.626265		+	1.39074	0.736477	0.858113	0.631981
AT2G42140	2.2813		+	1.48712	0.651874	0.879532	0.573344		+	1.69431	0.742697	0.78587	0.583663		+	1.40052	0.613915	0.825846	0.506999
AT3G06260	2.32315		+	2.15592	0.928014	0.566834	0.52603		+	0.716551	0.308439	1.29686	0.400002		+	1.92931	0.830472	0.37666	0.312806
AT3G26820	8.29571		+	1.85341	0.223418	0.488081	0.109046		+	3.896	0.469641	1.13773	0.534326		+	4.08705	0.49267	0.945872	0.466003
AT3G55970	12.2554		+	29.1916	2.38193	0.0925784	0.220515		+	41.9715	3.42472	0.139332	0.477174		+	28.6915	2.34112	0.160615	0.37602
AT4G02330	2.57583		+	0.515285	0.200046	1.46128	0.292324		+	0.958681	0.372183	1.35884	0.505739		+	0.960382	0.372844	1.408	0.524964
AT4G10780	3.15953		+	0.678583	0.214773	0.764092	0.164106		+	0.871771	0.275918	0.677662	0.186979		+	1.99908	0.632713	0.578459	0.365999
AT4G22070	4.03401		+	3.64066	0.90249	0.444807	0.401434		+	4.20597	1.04263	0.534723	0.557516		+	4.25793	1.05551	0.522362	0.551356
AT4G25707	0.458064		+	1.40311	3.06313	1.21342	3.71686		+	0.845228	1.84522	1.12165	2.06969		+	0.712047	1.55447	1.10177	1.71267
AT4G29440	1.56377		+	1.04505	0.668286	0.880095	0.588155		+	1.06202	0.679139	0.959744	0.6518		+	1.00353	0.641734	0.949588	0.609383
AT4G35985	1.559		+	1.17531	0.753886	0.783611	0.590753		+	1.0926	0.700831	0.852063	0.597152		+	1.03476	0.663731	1.00144	0.664685
AT4G39890	1.55734		+	0.931416	0.59808	0.805401	0.481694		+	1.15909	0.744275	0.792252	0.589653		+	1.15881	0.744092	0.772251	0.574626
AT5G01100	1.99769		+	0.697649	0.349229	0.699575	0.244312		+	0.909539	0.455296	0.927196	0.422149		+	0.670921	0.335849	0.868441	0.291665
AT5G02230	1.4854		+	1.11859	0.753056	0.683181	0.514474		+	1.12573	0.757867	0.813222	0.616314		+	0.990304	0.666693	0.933775	0.622542
AT5G04790	1.58176		+	0.580557	0.367033	1.17127	0.429896		+	0.505631	0.319664	1.1569	0.369821		+	0.559786	0.353902	1.04957	0.371446
AT5G06470	1.16586		+	0.705788	0.605379	0.873692	0.528914		+	0.385339	0.330519	1.14034	0.376905		+	0.527154	0.452158	1.26087	0.570113
AT5G06740	1.82041		+	1.52714	0.838903	0.705887	0.592171		+	1.36682	0.750831	0.852392	0.640002		+	1.19247	0.655057	0.68579	0.449231
AT5G06760	3.65321		+	1.71959	0.470707	0.852117	0.401097		+	1.09805	0.30057	1.38857	0.417362		+	3.37027	0.922551	0.473973	0.437264
AT5G11210	4.99173		+	2.39173	0.479138	0.930288	0.445736		+	1.82533	0.365672	1.06583	0.389745		+	1.1204	0.22445	1.45043	0.325549
AT5G13220	7.27543		+	4.82562	0.663277	0.644713	0.427623		+	6.75148	0.927984	0.627447	0.582261		+	3.78965	0.520883	0.976935	0.508869
AT5G45240	1.80269		+	0.500642	0.277719	0.293329	0.081463		+	1.08581	0.602329	0.514414	0.309846		+	0.918717	0.509636	0.938305	0.478194
AT5G47850	4.30336		+	6.13094	1.42469	0.115536	0.164602		+	2.52797	0.587442	0.510025	0.29961		+	3.16567	0.735627	0.388439	0.285746
AT5G52020	2.64157		+	1.74333	0.659962	0.559538	0.369274		+	1.49421	0.565655	0.713234	0.403444		+	1.42683	0.540144	0.89538	0.483634
AT5G62570	1.62784		+	1.03955	0.63861	0.749989	0.47895		+	1.00015	0.614401	0.907532	0.557588		+	0.893082	0.548631	0.970756	0.532587
AT5G63270	1.57142		+	1.44346	0.918572	0.477997	0.439074		+	1.18877	0.756496	0.832319	0.629646		+	1.24794	0.794146	0.707554	0.561901
AT5G66210	2.10667		+	1.28994	0.612314	0.866405	0.530512		+	1.31447	0.623957	0.997533	0.622418		+	1.22528	0.581622	0.99652	0.579598
AT1G66760	10.2352		+	2.35061	0.22966	1.44232	0.331244		+	3.96741	0.387625	1.34565	0.521606	+		4.18672	0.409052	1.88736	0.772028
AT3G53820	4.28411		+	2.01585	0.470541	1.3267	0.624268		+	1.47131	0.343435	1.31911	0.45303	+		9.75802	2.27772	0.275199	0.626827
AT4G28850	2.11397		+	1.80657	0.854583	0.475754	0.406571		+	1.56728	0.741391	0.73349	0.543803	+		2.75992	1.30556	0.511743	0.668111
AT5G43590	4.11947		+	3.19229	0.774927	0.459717	0.356247		+	5.47546	1.32917	0.452637	0.601631	+		8.61432	2.09112	0.288397	0.603075
AT1G02575	1.4401		+	1.03295	0.717278	0.642319	0.460721		+	1.00467	0.69764	0.612026	0.426974			1.20348	0.835687	0.707412	0.591175
AT1G06160	0.510676		+	0.793817	1.55444	1.09456	1.70143		+	1.02963	2.01621	0.84999	1.71376			0.815962	1.59781	0.881518	1.4085
AT1G14780	1.38668		+	0.997149	0.719088	0.873935	0.628436		+	0.971819	0.700822	0.921065	0.645503			1.19645	0.862817	0.803683	0.693431
AT1G15600	#DIV/0!		+	#DIV/0!	#DIV/0!	#DIV/0!	0.476496		+	#DIV/0!	#DIV/0!	#DIV/0!	0.329132			#DIV/0!	#DIV/0!	#DIV/0!	0.869665
AT1G15670	0.391565		+	0.618225	1.57886	1.06737	1.68522		+	0.656427	1.67642	0.918655	1.54005			0.451737	1.15367	1.10678	1.27686
AT1G16120	1.60467		+	0.972882	0.606282	1.01537	0.615602		+	0.917298	0.571643	1.03366	0.590887			1.50864	0.940155	0.787845	0.740696
AT1G17400	0.800155		+	0.533692	0.666986	0.566144	0.37761		+	0.66816	0.835038	0.594438	0.496378			0.534957	0.668567	0.976983	0.653179
AT1G20080	0.11311		+	0.479924	4.24299	1.41474	6.00273		+	0.848119	7.49819	0.798016	5.98367			0.754794	6.6731	0.471157	3.14408
AT1G21528	3.05438		+	1.81771	0.595115	0.596957	0.355258		+	0.772482	0.252909	1.19852	0.303116			2.13539	0.699123	0.75428	0.527335
AT1G24822	0.728104		+	0.0507196	0.0696598	0.616059	0.0429145		+	0.221	0.303528	0.713006	0.216417			1.71247	2.35195	1.02227	2.40434
AT1G24996	0.739385		+	0.0903609	0.122211	0.625809	0.0764807		+	0.208572	0.282089	0.739413	0.20858			1.65502	2.23837	1.03883	2.32529
AT1G25097	0.727773		+	0.0508713	0.0698999	0.615423	0.043018		+	0.222726	0.306038	0.708863	0.216939			1.71849	2.3613	1.02068	2.41014
AT1G25240	2.03185		+	1.23704	0.608825	0.726826	0.442509		+	0.661816	0.325721	1.02978	0.335423			1.77235	0.872285	0.780458	0.680782
AT1G27100	1.6537		+	1.26299	0.763736	0.626587	0.478547		+	1.19038	0.719828	0.846852	0.609588			1.10586	0.668719	1.04357	0.697854
AT1G30560	18.7382		+	4.26699	0.227717	1.08699	0.247526		+	6.60383	0.352427	1.06638	0.375819			14.8004	0.789853	0.803558	0.634693
AT1G45145	1.96365		+	1.31187	0.668078	0.669616	0.447356		+	1.52547	0.776855	0.801115	0.62235			1.85707	0.945727	0.708699	0.670235
AT1G52000	3.06452		+	0.843987	0.275406	0.681284	0.18763		+	0.968494	0.316034	1.23621	0.390684			0.795087	0.259449	2.09374	0.543217
AT1G52565	3.00168		+	1.96181	0.653572	0.875323	0.572086		+	1.64607	0.548384	0.965051	0.529218			2.94749	0.981945	0.7755	0.761499
AT1G55700	3.27463		+	0.762421	0.232826	0.913224	0.212623		+	1.6189	0.494377	0.862774	0.426535			1.85782	0.567335	1.25479	0.711886
AT1G56600	12.8008		+	1.91497	0.149598	1.15777	0.1732		+	5.65255	0.441576	1.13752	0.502303			20.8462	1.6285	0.679638	1.10679
AT1G58270	2.48346		+	1.42648	0.574393	0.422599	0.242738		+	2.36606	0.952726	0.601009	0.572598			3.00226	1.2089	0.767919	0.928336
AT1G60470	3.24296		+	4.1151	1.26893	0.428067	0.543189		+	2.64899	0.816844	0.509397	0.416098			8.27774	2.55253	0.529923	1.35264
AT1G62045	1.07647		+	0.913071	0.848205	0.747528	0.634057		+	0.685454	0.636758	1.02118	0.650245			0.850814	0.790371	0.983243	0.777127
AT1G62290	1.84691		+	1.53615	0.831741	0.482441	0.401266		+	1.40492	0.760687	0.637016	0.48457			1.22592	0.663767	0.829047	0.550294
AT1G66550	#DIV/0!		+	#DIV/0!	#DIV/0!	#DIV/0!	0.0873654		+	#DIV/0!	#DIV/0!	#DIV/0!	0.167851			11.3624	#DIV/0!	#DIV/0!	0.299286
AT1G66725	2.19651		+	0.394837	0.179756	0.902995	0.162319		+	0.886583	0.403633	1.20392	0.485942			0.766464	0.348947	2.04884	0.714935
AT1G67000	3.21956		+	2.71104	0.842053	0.524842	0.441945		+	2.65065	0.823296	0.704566	0.580066			3.26095	1.01286	0.556813	0.563971
AT1G75160	2.19638		+	1.53168	0.697365	0.427981	0.298459		+	1.891	0.860965	0.588238	0.506453			1.36649	0.622159	0.879325	0.54708
AT1G76430	30.64		+	8.29702	0.270791	1.50303	0.407007		+	11.6915	0.381578	1.56068	0.595522			17.7262	0.578532	1.59562	0.923115
AT1G78070	2.22168		+	1.12844	0.507923	0.945668	0.480326		+	1.18344	0.53268	1.03229	0.549882			1.45579	0.655265	0.999167	0.65472
AT2G03980	5.83985		+	2.05953	0.352668	0.807252	0.284691		+	2.6984	0.462066	1.09979	0.508174			3.99991	0.684933	0.970423	0.664675
AT2G07728	2.65416		+	3.37093	1.27006	0.373329	0.474149		+	0.617028	0.232476	1.22758	0.285382			2.11401	0.79649	0.958777	0.763657
AT2G15220	6.24714		+	3.27539	0.524303	0.792858	0.415698		+	3.86463	0.618624	0.870045	0.538231			4.70577	0.753269	0.786387	0.592361
AT2G17220	1.83684		+	1.45264	0.790837	0.636878	0.503667		+	1.50304	0.818275	0.767099	0.627698			1.46832	0.799372	0.852477	0.681446
AT2G22030	#DIV/0!		+	3.10464	#DIV/0!	#DIV/0!	0.246198		+	#DIV/0!	#DIV/0!	#DIV/0!	0.0776488			12.9844	#DIV/0!	#DIV/0!	1.074
AT2G22760	1.92795		+	2.34971	1.21876	0.214644	0.2616		+	1.16679	0.605194	0.734909	0.444763			1.19306	0.618824	0.900126	0.557019
AT2G32235	0.649836		+	1.1801	1.81599	1.21369	2.20406		+	0.922456	1.41952	1.22475	1.73856			0.775679	1.19365	1.12426	1.34198
AT2G32750	0.305762		+	0.655036	2.14231	1.24171	2.66012		+	0.932668	3.05031	1.01294	3.08977			0.520751	1.70313	0.766052	1.30468
AT2G34320	1.31305		+	0.627112	0.477598	0.918527	0.438686		+	0.733303	0.558472	0.858	0.479169			0.691989	0.527007	1.43996	0.75887
AT2G34330	2.04527		+	1.01641	0.496955	0.756566	0.375979		+	0.798597	0.39046	1.35544	0.529245			1.2426	0.607547	1.23334	0.749311
AT2G36460	0.663868		+	1.07277	1.61594	0.94802	1.53194		+	1.15153	1.73458	0.893106	1.54916			0.841116	1.26699	0.98544	1.24854
AT2G41230	0.796653		+	1.29049	1.61989	1.41686	2.29515		+	1.51377	1.90016	0.903208	1.71624			0.807443	1.01354	1.26243	1.27952
AT2G43920	139.829		+	20.3784	0.145738	1.02223	0.148978		+	32.7521	0.23423	1.34897	0.31597			50.5769	0.361706	1.90663	0.689641
AT2G45135	69.3956		+	31.1847	0.449375	0.993615	0.446506		+	#DIV/0!	#DIV/0!	0	0.303838			65.5361	0.944384	1.45177	1.37103
AT2G46670	4.13342		+	1.60835	0.389108	1.00212	0.389931		+	0.80587	0.194964	0.534548	0.104218			1.30628	0.316029	1.25217	0.395722
AT2G46860	2.20171		+	1.69837	0.771387	0.627387	0.483958		+	1.79304	0.814384	0.712032	0.579867			2.56465	1.16485	0.800206	0.932118
AT3G01830	2.73976		+	2.93793	1.07233	0.330097	0.353972		+	1.07909	0.393861	0.861112	0.339159			1.39341	0.508589	0.945673	0.480959
AT3G07490	1.02398		+	0.71033	0.693698	0.347448	0.241024		+	0.823466	0.804184	0.608231	0.48913			0.999393	0.975992	0.650057	0.63445
AT3G09400	94.1781		+	20.5834	0.218559	2.09229	0.457287		+	60.3939	0.641273	0.761857	0.488558			40.0181	0.42492	2.27082	0.964918
AT3G10840	1.52135		+	0.793304	0.521447	0.876596	0.457098		+	0.879313	0.577981	0.990171	0.572301			1.12587	0.740043	1.18495	0.876914
AT3G14440	0.843525		+	0.505452	0.599214	0.531486	0.318473		+	0.461648	0.547285	0.766425	0.419453			0.877521	1.0403	0.633805	0.659349
AT3G16390	6.83612		+	5.42975	0.794273	0.497995	0.395544		+	6.37861	0.933074	0.56405	0.5263			9.07446	1.32743	0.571912	0.759172
AT3G17600	1.53734		+	1.03348	0.672252	0.825039	0.554634		+	1.61692	1.05176	0.623512	0.655788			1.62318	1.05584	0.900583	0.95087
AT3G20557	1.77667		+	1.23541	0.695349	0.440974	0.306631		+	0.905572	0.509701	0.591344	0.301408			1.80443	1.01562	0.584512	0.593642
AT3G26790	2.21804		+	2.07096	0.933692	0.346616	0.323632		+	#DIV/0!	#DIV/0!	0	0.477066			7.93182	3.57605	0.173116	0.619071
AT3G43930	2.08208		+	1.39878	0.67182	0.61435	0.412732		+	1.26995	0.609943	0.880974	0.537344			1.37192	0.658918	1.18911	0.783525
AT3G45060	0.728771		+	0.250375	0.343558	1.05711	0.363179		+	0.330243	0.453151	0.841532	0.381341			0.853135	1.17065	1.05707	1.23745
AT3G47770	1.77126		+	1.00945	0.569903	0.575214	0.327816		+	1.14083	0.644077	0.800631	0.515668			1.42685	0.805553	0.956103	0.770191
AT3G49580	4.80308		+	3.38181	0.704092	0.728167	0.512696		+	3.49667	0.728005	0.893574	0.650527			7.6948	1.60205	0.610628	0.978258
AT3G50130	1.24153		+	0.902491	0.726917	0.603167	0.438453		+	1.43084	1.15248	0.561459	0.647072			1.69902	1.36849	0.621388	0.850361
AT3G51570	1.50246		+	0.742689	0.494317	0.583669	0.288517		+	0.955682	0.63608	0.886526	0.563901			1.34792	0.897145	0.665282	0.596854
AT3G51970	2.0644		+	1.21485	0.588478	0.789345	0.464512		+	1.62125	0.78534	0.712818	0.559804			1.69254	0.81987	0.753056	0.617408
AT3G52748	2.72901		+	2.506	0.918285	0.631556	0.579948		+	1.83032	0.67069	0.661198	0.443459			1.99581	0.731332	0.893552	0.653483
AT3G52820	8.92208		+	5.13848	0.575929	0.941312	0.542129		+	4.3426	0.486725	1.15104	0.56024			10.3437	1.15933	0.763554	0.885213
AT3G53600	12.2833		+	4.28858	0.349138	0.973679	0.339949		+	3.09939	0.252325	1.47022	0.370974			2.27657	0.185339	2.59846	0.481594
AT3G54200	1.52552		+	1.75351	1.14945	0.430625	0.494983		+	1.38354	0.90693	0.636843	0.577572			1.89296	1.24086	0.768936	0.954144
AT3G54700	96.8975		+	18.2724	0.188574	1.10737	0.208821		+	#DIV/0!	#DIV/0!	0	0.371017			60.3763	0.623095	2.19284	1.36635
AT3G57740	2.44601		+	0.891838	0.364609	1.27559	0.465093		+	1.00814	0.412156	1.34025	0.552391			1.72515	0.705293	0.911863	0.643131
AT3G58780	1.11581		+	1.80281	1.6157	1.48904	2.40583		+	1.45082	1.30024	1.33537	1.7363			1.72311	1.54427	0.702106	1.08424
AT3G60330	1.4144		+	0.943002	0.666717	0.530886	0.353951		+	1.25024	0.883939	0.656363	0.580184			1.47661	1.04398	0.793619	0.828526
AT4G07960	2.05145		+	1.50164	0.731988	0.596653	0.436743		+	2.00095	0.975381	0.669351	0.652872			2.26989	1.10648	0.687199	0.76037
AT4G10510	1.92186		+	0.630352	0.32799	1.76719	0.57962		+	0.601407	0.312929	1.69693	0.531019			0.93012	0.483968	1.39824	0.676705
AT4G14548	0.478618		+	1.03033	2.15271	0.117025	0.251921		+	0.658464	1.37576	0.263072	0.361924			0.877147	1.83267	0.338961	0.621203
AT4G17090	5.05759		+	0.867605	0.171545	0.857597	0.147117		+	1.71454	0.339004	1.07331	0.363856			1.31223	0.259458	2.14374	0.556212
AT4G17615	2.45442		+	1.67995	0.684458	0.676079	0.462747		+	1.82285	0.74268	0.746798	0.554632			1.78609	0.727702	0.935463	0.680738
AT4G19970	1.95421		+	1.86994	0.956879	0.476617	0.456064		+	1.76468	0.903018	0.57002	0.514739			2.36276	1.20906	0.58346	0.705439
AT4G21740	1.31636		+	1.1092	0.842625	0.707475	0.596136		+	0.922026	0.700434	0.885559	0.620276			1.12975	0.858235	0.982982	0.843629
AT4G22217	2.05498		+	1.89229	0.92083	0.474865	0.43727		+	2.86504	1.3942	0.460964	0.642674			4.12517	2.00741	0.364946	0.732595
AT4G23000	9.38743		+	7.35693	0.7837	0.746895	0.585341		+	7.36644	0.784713	0.849234	0.666405			10.5306	1.12178	1.08534	1.21751
AT4G28085	1.14861		+	0.865455	0.753481	0.881338	0.664071		+	0.656351	0.571431	1.05087	0.600497			0.79879	0.695441	0.893538	0.621403
AT4G29670	1.64256		+	1.04938	0.638869	0.960458	0.613607		+	1.0645	0.648074	1.00823	0.653408			0.918144	0.558972	1.16035	0.648604
AT4G36110	1.22659		+	0.721015	0.587822	0.815262	0.479228		+	0.95168	0.775876	0.803871	0.623704			0.820503	0.668931	1.07612	0.719853
AT4G37060	2.99348		+	5.1882	1.73317	0.238221	0.412878		+	5.41608	1.8093	0.365479	0.66126			7.17765	2.39776	0.286288	0.686451
AT4G40020	2.16161		+	2.19164	1.01389	0.551109	0.558767		+	1.64852	0.762639	0.821187	0.626269			2.25104	1.04137	0.62896	0.654982
AT5G01060	1.44555		+	0.56798	0.392917	1.32146	0.519225		+	0.717657	0.49646	1.29669	0.643753			0.955754	0.661171	1.05071	0.694698
AT5G01220	6.87959		+	3.90533	0.567668	1.04534	0.593408		+	4.11817	0.598606	1.05981	0.63441			10.2383	1.48821	0.975988	1.45248
AT5G01640	1.83014		+	1.35043	0.737887	0.687896	0.50759		+	1.1703	0.63946	0.870417	0.556596			1.66467	0.909588	0.827262	0.752467
AT5G02390	1.94181		+	1.09848	0.565702	0.553372	0.313043		+	1.12891	0.581374	0.761766	0.44287			3.16595	1.63041	0.446143	0.727398
AT5G05060	1.02506		+	0.575366	0.561302	0.337856	0.189639		+	1.2569	1.22617	0.428742	0.525712			0.992846	0.968578	0.707743	0.685504
AT5G05840	1.10689		+	0.700596	0.632939	0.677395	0.42875		+	0.882578	0.797348	0.699578	0.557807			1.04849	0.947238	0.699562	0.662652
AT5G06300	2.11203		+	1.46203	0.692239	0.763053	0.528215		+	1.42958	0.676877	0.831361	0.562729			1.65126	0.781836	0.957857	0.748887
AT5G09876	1.40786		+	4.02178	2.85667	0.196658	0.561786		+	1.50319	1.06772	0.385714	0.411833			2.0969	1.48942	0.665809	0.991672
AT5G10210	0.642818		+	0.85034	1.32283	1.15683	1.53029		+	0.93474	1.45413	1.05796	1.53842			0.584926	0.909941	1.31793	1.19924
AT5G11110	1.9755		+	1.49475	0.756641	0.82433	0.623722		+	1.4813	0.749834	0.833983	0.625349			2.26624	1.14717	0.745689	0.855433
AT5G16480	0.384202		+	0.595864	1.55092	1.17005	1.81465		+	0.575446	1.49777	1.03714	1.55339			0.52275	1.36061	1.01001	1.37423
AT5G17460	2.19498		+	1.2448	0.567113	0.927443	0.525965		+	1.39251	0.634407	0.949966	0.602666			1.73631	0.791037	1.03824	0.821285
AT5G23130	1.47011		+	0.810068	0.551026	0.853323	0.470203		+	0.94066	0.639858	1.00897	0.6456			0.935519	0.63636	1.23073	0.783187
AT5G24140	13.7369		+	7.78554	0.566763	0.36157	0.204925		+	8.75133	0.637069	0.79633	0.507317			42.2192	3.07343	0.193088	0.593442
AT5G36120	0.325135		+	0.693133	2.13183	1.23118	2.62467		+	0.545921	1.67906	1.84762	3.10226			0.602925	1.85439	2.35915	4.37477
AT5G52310	1.67885		+	1.43589	0.855281	0.657657	0.562482		+	1.16729	0.695292	0.703113	0.488869			2.78007	1.65593	0.625436	1.03568
AT5G54050	2.95446		+	0.980613	0.33191	0.520144	0.172641		+	2.49581	0.844762	0.573054	0.484095			2.01261	0.68121	0.949131	0.646558
AT5G54790	0.815799		+	0.311453	0.381776	0.869397	0.331915		+	0.362832	0.444757	0.966491	0.429854			0.707888	0.867723	1.06199	0.921511
AT5G61550	3.60597		+	2.75077	0.762836	0.593414	0.452678		+	2.73752	0.759163	0.756687	0.574449			4.25912	1.18113	0.742976	0.877551
AT5G61650	2.81638		+	1.06435	0.377914	1.00233	0.378796		+	1.24548	0.442227	1.20475	0.53277			2.85871	1.01503	0.807168	0.819298
AT1G13480	2.86715		+	0.722718	0.252069	0.621744	0.156722			1.89664	0.661507	1.09168	0.722156	+	+	0.885494	0.308841	1.89834	0.586286
AT1G73260	5.14888		+	3.18152	0.617904	0.866362	0.535329			4.98556	0.96828	0.866287	0.838808	+	+	5.16184	1.00252	0.565797	0.567221
AT2G18470	0.270041		+	0.315361	1.16783	2.53699	2.96276			0.24314	0.900381	2.48244	2.23514	+	+	0.516379	1.91222	1.80764	3.45661
AT3G07350	7.46275		+	2.79868	0.37502	1.50306	0.563677			5.1302	0.687441	1.42095	0.976819	+	+	5.97821	0.801073	1.88826	1.51263
AT4G04570	1.33245		+	0.903513	0.678085	0.666886	0.452206			1.31202	0.984668	0.784421	0.772395	+	+	0.817706	0.613687	0.592755	0.363766
AT5G48540	2.29528		+	1.05551	0.45986	0.81745	0.375913			1.57532	0.686329	1.04325	0.716011	+	+	0.777328	0.338664	1.72055	0.582687
AT5G65590	0.852623		+	0.44917	0.526809	0.766559	0.40383			0.890269	1.04415	1.06824	1.11541	+	+	0.919986	1.07901	1.50637	1.62538
AT1G10155	0.902636		+	0.309167	0.342515	0.767307	0.262814			0.671471	0.7439	1.00528	0.747826		+	0.825262	0.914279	0.559364	0.511415
AT1G11040	6.02703		+	1.98797	0.329842	1.05107	0.346686			4.35883	0.723214	1.01095	0.731135		+	1.87964	0.311869	0.797175	0.248614
AT1G13520	4.85375		+	3.13967	0.646854	0.498815	0.32266			2.85929	0.589089	0.733175	0.431905		+	2.16516	0.44608	0.766497	0.341919
AT1G18200	1.70507		+	1.23514	0.724395	0.82705	0.599111			1.38562	0.812644	1.02814	0.83551		+	0.927148	0.543759	0.984805	0.535496
AT1G19020	2.2488		+	2.43115	1.08109	0.518995	0.56108			1.97148	0.876683	0.692701	0.607279		+	1.71794	0.763936	0.804987	0.614958
AT1G21130	1.54382		+	0.979393	0.634396	0.572887	0.363437			1.02303	0.66266	0.860984	0.57054		+	0.670725	0.434458	0.794677	0.345254
AT1G21240	10.2572		+	2.34345	0.228469	1.01311	0.231463			3.09413	0.301655	1.63111	0.492032		+	0.274905	0.0268012	2.34497	0.0628479
AT1G22510	2.0978		+	1.18965	0.567095	1.10456	0.626392			1.39579	0.66536	0.999867	0.665272		+	1.10744	0.527904	1.12583	0.594329
AT1G25390	1.41382		+	0.941234	0.665737	0.900792	0.599691			1.0495	0.742312	0.947752	0.703528		+	0.884297	0.625466	1.03318	0.646219
AT1G26420	2.54154		+	1.85923	0.731535	0.572947	0.41913			1.66708	0.655933	0.849122	0.556967		+	1.25286	0.492953	0.777758	0.383398
AT1G28380	1.5807		+	1.37985	0.872935	0.687774	0.600381			1.27992	0.80972	0.855219	0.692488		+	1.13002	0.714884	0.848641	0.60668
AT1G29100	56.512		+	10.196	0.180422	1.69166	0.305214			4.25369	0.0752706	8.64355	0.650605		+	2.01163	0.0355965	7.93376	0.282414
AT1G30700	2.75583		+	1.36711	0.49608	1.00196	0.497054			1.87835	0.68159	1.06403	0.725232		+	1.33736	0.485285	1.14113	0.553776
AT1G49570	3.84701		+	1.69357	0.440231	1.00697	0.443299			3.49272	0.907906	0.737837	0.669887		+	4.71234	1.22494	0.52725	0.645847
AT1G51820	12.0314		+	3.30855	0.274994	1.00342	0.275934			2.66578	0.221569	2.4585	0.544726		+	2.34732	0.1951	1.4387	0.280691
AT1G52110	6.11595		+	0.855731	0.139918	1.96565	0.27503			2.19529	0.358946	1.18902	0.426794		+	1.51902	0.24837	0.666435	0.165522
AT1G53950	1.53759		+	0.728518	0.473804	0.379641	0.179876			1.30971	0.851791	0.759492	0.646929		+	1.27857	0.831541	0.665917	0.553737
AT1G56660	2.31709		+	1.53992	0.664592	0.698938	0.464508			1.49104	0.643499	0.907373	0.583893		+	1.62322	0.700541	0.918577	0.643501
AT1G58808	2.3726		+	0.607931	0.25623	0.654615	0.167732			2.34057	0.986502	0.41128	0.405729		+	0.781832	0.329526	0.696613	0.229552
AT1G62225	117.717		+	0.851378	0.00723241	54.6778	0.395452			3.44631	0.0292762	21.1913	0.620401		+	13.8592	0.117733	2.10682	0.248043
AT1G66320	1.00174		+	0.654788	0.653652	0.342272	0.223727			0	0	0.339885	0		+	0.683095	0.68191	0.490404	0.334411
AT1G67520	1.57638		+	1.16647	0.739966	0.65726	0.486349			1.47842	0.937857	0.714001	0.66963		+	0.824675	0.523144	0.963304	0.503946
AT1G68620	4.25251		+	2.92677	0.688246	0.543533	0.374084			3.42555	0.805537	0.9859	0.794179		+	2.90396	0.682882	0.789708	0.539277
AT1G72910	1.79026		+	1.05175	0.587484	0.497383	0.292204			2.52213	1.40881	0.534873	0.753534		+	1.72721	0.964784	2.33486	2.25264
AT1G74360	1.7758		+	1.29725	0.730513	0.659035	0.481433			1.35055	0.76053	0.809256	0.615464		+	1.22226	0.688288	0.849623	0.584785
AT1G74430	1.8955		+	0.619453	0.326801	1.752	0.572555			0.579578	0.305765	2.07428	0.634241		+	0.540365	0.285078	1.99496	0.56872
AT1G74930	0.435079		+	1.6495	3.79127	0.143117	0.542595			1.19634	2.74971	0.354307	0.974241		+	1.93279	4.4424	0.492719	2.18885
AT1G80890	0.725682		+	1.07593	1.48264	1.08242	1.60484			0.767924	1.05821	1.20004	1.26989		+	1.05	1.44691	1.06601	1.54241
AT2G02250	4.768		+	2.12493	0.445664	0.761645	0.339438			3.71074	0.77826	0.851197	0.662452		+	4.08715	0.857205	0.624033	0.534924
AT2G07675	12.596		+	2.4842	0.197221	2.93349	0.578546			1.76661	0.140252	2.78043	0.389961		+	0	0	10.6438	0
AT2G19890	6.83947		+	#DIV/0!	#DIV/0!	0	0.302078			#DIV/0!	#DIV/0!	0	1.3305		+	2.65179	0.387718	1.49994	0.581553
AT2G20150	2.44202		+	1.98741	0.813839	0.216885	0.17651			2.06329	0.844912	0.416959	0.352294		+	1.87334	0.767129	0.720718	0.552884
AT2G24600	2.6161		+	1.39665	0.533866	0.430057	0.229593			1.98361	0.758229	0.725081	0.549777		+	1.18178	0.451731	0.927178	0.418835
AT2G25200	1.11514		+	0.945953	0.84828	0.577422	0.489816			1.14256	1.02459	0.675909	0.69253		+	0.678331	0.608291	0.789958	0.480525
AT2G25625	34.4702		+	9.48108	0.275052	1.00294	0.275859			14.8032	0.42945	1.64683	0.70723		+	8.53576	0.247627	2.00486	0.496458
AT2G25820	10.1576		+	#DIV/0!	#DIV/0!	0	0.196241			0.759106	0.074733	3.87322	0.289458		+	#DIV/0!	#DIV/0!	0	0.179826
AT2G29350	35.6386		+	17.1656	0.481656	0.630273	0.303575			18.4563	0.517872	0.968854	0.501743		+	14.3595	0.402918	0.551414	0.222175
AT2G29470	29.2501		+	9.6522	0.329988	0.952121	0.314189			14.9722	0.511867	1.65144	0.845316		+	10.7893	0.368862	0.858784	0.316773
AT2G30500	1.70704		+	1.13068	0.66236	0.890237	0.589658			1.31198	0.768573	0.926477	0.712066		+	1.10624	0.648048	0.975251	0.632009
AT2G34390	0.258904		+	1.46118	5.6437	0.654286	3.6926			1.45326	5.61314	0.460529	2.58501		+	0.4005	1.5469	1.05922	1.63851
AT2G35150	0.439366		+	0.568922	1.29487	1.38985	1.79968			0.468515	1.06634	1.42405	1.51852		+	0.703414	1.60097	1.20169	1.92388
AT2G38240	8.36799		+	2.11437	0.252673	1.02395	0.258725			1.96184	0.234446	3.18932	0.747723		+	0.362263	0.0432915	6.34073	0.274499
AT2G41850	9.47368		+	2.19701	0.231907	1.03228	0.239392			8.07274	0.852124	0.649874	0.553773		+	4.8084	0.507554	0.533589	0.270825
AT2G42200	0.406923		+	0.675206	1.65929	1.43619	2.38306			0.387019	0.951085	1.70182	1.61857		+	0.715877	1.75924	1.80654	3.17815
AT2G43510	20.3007		+	6.47698	0.319052	0.743573	0.237238			18.9668	0.934291	0.695537	0.649835		+	9.58636	0.472218	0.924205	0.436426
AT2G43570	5.7473		+	3.91494	0.681179	0.64591	0.43998			4.31393	0.750602	0.819946	0.615453		+	3.78858	0.659194	0.799199	0.526827
AT2G43590	5.13408		+	1.49938	0.292045	1.25917	0.367734			1.97104	0.383912	1.19018	0.456926		+	2.52813	0.492422	0.542345	0.267063
AT3G12700	1.53975		+	0.996914	0.647453	0.926904	0.600127			1.21692	0.790339	0.871292	0.688615		+	1.03811	0.674207	0.873883	0.589177
AT3G14620	2.31659		+	2.13021	0.919542	0.551649	0.507264			3.14293	1.3567	0.622086	0.843986		+	1.9318	0.833897	0.797444	0.664987
AT3G15500	7.08702		+	5.12651	0.723366	0.605941	0.438317			12.4213	1.75269	0.455068	0.797593		+	10.3601	1.46184	0.38169	0.557971
AT3G21755	0.755648		+	2.8899	3.8244	1.86289	7.12444			0.22162	0.293285	3.73812	1.09633		+	0.92952	1.2301	4.43812	5.45931
AT3G28510	1.20577		+	2.37493	1.96963	0.173926	0.342571			4.77434	3.95957	0.277036	1.09694		+	0.68385	0.567146	0.991961	0.562587
AT3G29580	1.62915		+	0.438146	0.268942	0.739048	0.198761			2.67658	1.64293	0.311372	0.511561		+	0.286996	0.176163	0.707023	0.124551
AT3G44300	5.58322		+	3.19591	0.572414	1.12139	0.641898			5.10732	0.914763	1.03626	0.947931		+	3.48475	0.624147	0.843434	0.526427
AT3G46760	1.77272		+	0.816515	0.4606	0.760535	0.350302			1.31993	0.744576	0.919196	0.684411		+	0.819392	0.462222	0.904965	0.418295
AT3G60790	#DIV/0!		+	2.15859	#DIV/0!	#DIV/0!	0.154786			4.13287	#DIV/0!	#DIV/0!	0.899884		+	9.32008	#DIV/0!	#DIV/0!	0.65241
AT4G09820	1.84952		+	0.62852	0.339829	1.25136	0.425249			1.59837	0.864206	1.04076	0.899433		+	1.24677	0.674107	2.76524	1.86407
AT4G10265	0.507703		+	1.17055	2.30558	1.10647	2.55106			1.22718	2.41711	0.727311	1.75799		+	0.560975	1.10493	1.6825	1.85904
AT4G10500	4.78899		+	2.0635	0.430884	0.842412	0.362982			4.82199	1.00689	0.930076	0.936484		+	2.55904	0.534358	1.11286	0.594665
AT4G13310	14.1816		+	5.56152	0.392163	0.852983	0.334509			10.95	0.772124	0.912906	0.704877		+	16.1343	1.13769	0.455042	0.517696
AT4G13890	1.87979		+	1.2417	0.660554	0.820809	0.542188			2.12639	1.13119	0.720031	0.814489		+	1.30455	0.693988	0.694356	0.481875
AT4G18170	2.65978		+	1.84129	0.692274	0.723685	0.500989			1.93624	0.727972	1.14666	0.834737		+	0.950543	0.357377	1.38461	0.494828
AT4G19750	138.077		+	2.38011	0.0172375	7.66765	0.132171			15.3601	0.111243	5.55246	0.617674		+	#DIV/0!	#DIV/0!	0	0.238638
AT4G19800	22.7283		+	#DIV/0!	#DIV/0!	0	0.0869998			#DIV/0!	#DIV/0!	0	0.645697		+	3.22541	0.141912	3.80087	0.53939
AT4G21780	1.62528		+	0.613589	0.377529	1.38571	0.523147			1.21448	0.747243	1.10258	0.823896		+	0.932922	0.574009	0.898625	0.515819
AT4G23600	11.6336		+	1.41123	0.121307	3.36939	0.408729			4.77198	0.41019	1.03331	0.423851		+	10.611	0.9121	0.661191	0.603072
AT4G25470	2.02908		+	2.84974	1.40445	0.269736	0.378831			3.91217	1.92805	0.506131	0.975848		+	2.22812	1.09809	1.53197	1.68225
AT4G26120	3.03552		+	2.06865	0.68148	0.771048	0.525454			3.48136	1.14688	0.690683	0.792128		+	2.05486	0.676938	0.825088	0.558533
AT4G26200	2.21551		+	1.64076	0.740578	0.546649	0.404836			2.44075	1.10166	0.519696	0.57253		+	1.36542	0.616302	0.864304	0.532673
AT4G31710	0.421316		+	0.424241	1.00694	0.434359	0.437375			0.537703	1.27625	0.577678	0.737259		+	0.259217	0.615257	0.683956	0.420809
AT4G31800	3.59678		+	1.47429	0.409893	1.09587	0.449188			1.94268	0.540117	1.15403	0.623313		+	1.33993	0.372536	1.28708	0.479485
AT4G33050	2.3183		+	1.41088	0.608583	0.780345	0.474904			1.45069	0.625756	0.949742	0.594306		+	1.22929	0.530254	0.763502	0.40485
AT4G34390	1.45469		+	1.05392	0.724502	0.81273	0.588824			1.14467	0.786881	0.905565	0.712572		+	1.04131	0.715829	0.906764	0.649088
AT4G36950	1.89908		+	1.32231	0.696289	0.440887	0.306985			0.953107	0.501879	1.20091	0.602713		+	0.641593	0.337845	1.81307	0.612534
AT4G39580	3.60172		+	2.15079	0.597157	0.635792	0.379667			2.61361	0.725656	0.873174	0.633624		+	1.61949	0.449644	0.84401	0.379504
AT4G39670	2.64721		+	2.3674	0.894301	0.54691	0.489102			1.96916	0.743863	0.970019	0.72156		+	1.58793	0.599849	1.01011	0.605912
AT5G06230	2.37588		+	1.43962	0.60593	0.831354	0.503742			1.90294	0.800939	0.875055	0.700865		+	1.63315	0.687388	0.843132	0.579559
AT5G11920	1.74386		+	1.08594	0.622722	1.06351	0.662271			1.30435	0.747968	1.10008	0.822826		+	1.1428	0.655328	0.895253	0.586684
AT5G16910	1.87446		+	1.39546	0.744458	0.8186	0.609413			1.40317	0.748573	0.888459	0.665076		+	1.36883	0.730254	0.842573	0.615292
AT5G18636	2.44695		+	1.5714	0.642188	0.275619	0.176999			2.73413	1.11736	0.683779	0.764029		+	1.65495	0.676333	0.56939	0.385097
AT5G22555	7.32907		+	5.04612	0.688507	0.470534	0.323966			8.96782	1.22359	0.488517	0.597747		+	4.85947	0.66304	0.71037	0.471003
AT5G22660	1.44299		+	0.964903	0.668683	0.92523	0.618686			0.99098	0.686754	1.01583	0.697625		+	0.862075	0.597423	1.07196	0.640415
AT5G25910	2.47745		+	0.487725	0.196865	0.78645	0.154825			2.31429	0.934142	0.632703	0.591034		+	1.14496	0.46215	1.2479	0.576717
AT5G25930	1.75998		+	1.87564	1.06571	0.567988	0.605313			1.78777	1.01579	0.745606	0.757378		+	1.39268	0.791301	0.821019	0.649673
AT5G26340	3.26298		+	2.31297	0.708854	0.817499	0.579488			4.27895	1.31136	0.695468	0.912012		+	2.96384	0.908324	0.627292	0.569784
AT5G28520	2.02483		+	1.89026	0.933537	1.85714	1.73371			0.624864	0.308601	3.17556	0.979979		+	2.90407	1.43423	0.142864	0.2049
AT5G39580	2.85994		+	1.10925	0.387859	0.774255	0.300302			1.74092	0.608725	1.11435	0.67833		+	0.75681	0.264624	1.3825	0.365843
AT5G43580	8.45326		+	3.43859	0.406777	0.554996	0.225759			7.54038	0.892009	0.773117	0.689627		+	5.16773	0.611331	0.722504	0.441689
AT5G43650	9.26025		+	1.26458	0.136559	1.57402	0.214948			1.14268	0.123396	3.83302	0.472981		+	0.729058	0.0787298	2.33989	0.184219
AT5G44568	1.27441		+	0.810407	0.635906	0.747911	0.475601			1.02246	0.802298	0.891077	0.714909		+	0.409013	0.320942	1.80448	0.579133
AT5G54060	2.443		+	0.882648	0.361297	1.07756	0.38932			2.03844	0.8344	0.994963	0.830197		+	2.84864	1.16604	1.71474	1.99946
AT5G54720	1.639		+	0.935791	0.570954	0.388647	0.2219			1.18088	0.720491	1.08983	0.785212		+	0.426318	0.26011	1.47342	0.383251
AT5G56960	1.66518		+	0.529465	0.317963	1.05939	0.336847			0.839166	0.503949	1.13502	0.571994		+	0.486844	0.292368	0.865366	0.253005
AT5G63820	0.326957		+	0.826095	2.52661	1.37042	3.46253			0.789264	2.41397	1.17515	2.83679		+	1.12797	3.44991	0.712938	2.45957
AT5G64890	1.68113		+	1.54273	0.917678	0.405581	0.372193			1.59088	0.946317	0.717405	0.678892		+	0.98944	0.588558	0.801971	0.472007
AT5G67340	2.76971		+	1.94044	0.700593	0.732272	0.513025			2.46394	0.889604	0.866859	0.771161		+	1.83064	0.660951	0.872139	0.576441
AT4G06566	#DIV/0!		+	#DIV/0!	#DIV/0!	#DIV/0!	0.0925548			#DIV/0!	#DIV/0!	#DIV/0!	0.376242		+	2.80695	#DIV/0!	#DIV/0!	0.106466
AT1G09350	1.47522		+	0.569854	0.386285	1.14888	0.443794			0.999478	0.677512	0.878523	0.59521	+		0.966974	0.655479	2.19307	1.43751
AT1G23550	1.09563		+	1.55761	1.42166	1.09636	1.55865			1.37885	1.2585	1.1074	1.39367	+		0.674443	0.615577	1.54296	0.949809
AT1G28685	2.10389		+	0.301437	0.143276	0.985875	0.141252			2.87811	1.368	0.541176	0.740327	+		1.39205	0.661658	0.381756	0.252592
AT1G33600	2.90592		+	0.584698	0.20121	1.62128	0.326218			1.70379	0.586318	1.36879	0.802544	+		0.623947	0.214716	3.38587	0.727001
AT1G33790	1.4531		+	0.649573	0.447025	0.989741	0.442439			1.20385	0.828467	0.872389	0.722746	+		0.604111	0.415739	1.68207	0.6993
AT1G60970	0.999794		+	1.40786	1.40815	1.62605	2.28972			1.04222	1.04244	1.32093	1.37699	+		0.620431	0.620559	2.07719	1.28902
AT2G35660	0.585635		+	0.85654	1.46258	1.33661	1.95491			0.540686	0.923247	1.25091	1.1549	+		0.494985	0.845211	1.63907	1.38536
AT2G39850	0.497322		+	0.66779	1.34277	2.97494	3.99466			0.361341	0.726573	2.29356	1.66644	+		0.591689	1.18975	2.95615	3.51707
AT3G15630	1.0242		+	0.448465	0.437868	1.22504	0.536406			0.905872	0.884467	1.10166	0.974378	+		0.677059	0.661061	1.65375	1.09323
AT3G22840	3.45251		+	1.13484	0.328701	1.19472	0.392704			2.17014	0.62857	1.12064	0.704401	+		2.66873	0.772981	1.97337	1.52538
AT3G26550	1.21048		+	0.58175	0.480594	1.33709	0.642596			0.897377	0.741339	1.26508	0.93785	+		0.823604	0.680394	1.69404	1.15262
AT3G27690	1.30807		+	0.15518	0.118633	2.13683	0.253497			0.735014	0.561906	1.39054	0.781352	+		0.625078	0.477862	2.84305	1.35858
AT4G16260	3.35489		+	2.33077	0.694739	0.876384	0.608858			4.15472	1.23841	0.822268	1.0183	+		4.29998	1.2817	0.574551	0.736404
AT4G24015	0.32107		+	0.394247	1.22792	1.39273	1.71015			0.391099	1.21811	1.16556	1.41978	+		0.268239	0.835453	1.53979	1.28642
AT4G25780	1.14666		+	1.27779	1.11436	1.76282	1.96442			0.942345	0.821819	1.29684	1.06576	+		0.736226	0.642063	2.10575	1.35203
AT4G30140	2.82587		+	1.68715	0.597038	0.77514	0.462788			2.23898	0.792315	0.811837	0.64323	+		3.37439	1.19411	0.609018	0.727234
AT4G33730	1.62493		+	1.27699	0.785872	0.774613	0.608746			1.41669	0.871846	0.737569	0.643046	+		1.58987	0.978418	0.601867	0.588877
AT5G11070	1.09295		+	0.584166	0.534486	0.803495	0.429456			0.682848	0.624776	0.939146	0.586755	+		0.597486	0.546674	1.6873	0.922404
AT5G15970	3.43482		+	1.14349	0.33291	1.5725	0.523501			1.54669	0.450297	1.44744	0.651778	+		2.12158	0.617667	2.32286	1.43475
AT5G56550	1.26483		+	0.281034	0.22219	1.4671	0.325976			0.625815	0.49478	1.43108	0.708071	+		0.374325	0.295948	2.04191	0.604299
AT5G57560	2.7763		+	1.61436	0.58148	0.663013	0.385529			1.58772	0.571885	0.988567	0.565347	+		1.47136	0.529974	1.65973	0.879615
AT1G01470	1.73265		+	1.39355	0.804289	0.781539	0.628583			1.41972	0.819391	0.970666	0.795354			1.38394	0.798743	1.21294	0.968824
AT1G01680	3.37841		+	2.47899	0.733775	0.311582	0.228631			4.87191	1.44207	0.594911	0.857905			2.82591	0.836462	0.89604	0.749503
AT1G02220	2.43921		+	1.54725	0.634323	0.677229	0.429582			2.37499	0.973674	0.914307	0.890237			1.44189	0.591128	1.21565	0.718606
AT1G02300	0.532997		+	0.627033	1.17643	1.4675	1.72641			0.507003	0.951231	1.2047	1.14595			0.514426	0.965158	0.963922	0.930337
AT1G02570	1.97185		+	0.985662	0.499866	0.671747	0.335784			1.28226	0.650284	0.90904	0.591135			1.81454	0.92022	0.793616	0.730301
AT1G02660	1.59935		+	0.829378	0.518571	0.820035	0.425246			1.11184	0.695183	0.860712	0.598352			1.19199	0.745293	0.844844	0.629656
AT1G02820	0.881861		+	2.89485	3.28265	0.782606	2.56902			0.995629	1.12901	0.78979	0.89168			0.495095	0.561421	1.03397	0.580493
AT1G03445	0.30675		+	0.755988	2.46451	1.12341	2.76866			0.296771	0.96747	1.20552	1.16631			0.158245	0.515876	0.760569	0.39236
AT1G03545	0.525357		+	2.68639	5.11346	0.58234	2.97777			0.675532	1.28585	1.26943	1.6323			0.940324	1.78988	1.36439	2.44208
AT1G03790	30.6002		+	7.71989	0.252282	1.46641	0.369948			22.4255	0.732855	1.04976	0.769322			13.7119	0.448097	1.23877	0.555087
AT1G04160	1.29738		+	1.10757	0.853694	0.74519	0.636164			1.10556	0.852147	0.856543	0.729901			1.1967	0.922399	0.900799	0.830897
AT1G04240	0.462035		+	0.357446	0.773634	0.796273	0.616024			0.423779	0.917202	0.894933	0.820835			0.414542	0.89721	1.36045	1.22061
AT1G05020	1.37702		+	0.736621	0.534939	0.70642	0.377892			1.70508	1.23824	0.539906	0.668536			1.42179	1.03251	0.606968	0.626703
AT1G05250	1.24925		+	0.0841796	0.0673844	0.641756	0.0432443			2.38503	1.90918	0.483083	0.922291			2.35857	1.888	0.516535	0.975216
AT1G05630	1.02302		+	0.877982	0.858227	0.714684	0.613361			0.909531	0.889065	0.860864	0.765364			1.0446	1.02109	0.961847	0.982133
AT1G07128	2.55074		+	0.585184	0.229418	0.797265	0.182907			3.56959	1.39944	1.16616	1.63196			3.16641	1.24137	0.579878	0.719845
AT1G07175	0.663535		+	1.13644	1.71271	1.35727	2.3246			0.651734	0.982214	1.46802	1.44191			1.06499	1.60503	0.878763	1.41044
AT1G07270	0.619356		+	0.949722	1.5334	1.3411	2.05644			0.870093	1.40484	1.17014	1.64386			1.28682	2.07767	1.12749	2.34255
AT1G08280	0.863428		+	0.999988	1.15816	1.51802	1.75811			0.754136	0.873421	1.34708	1.17657			0.803858	0.931008	1.33057	1.23877
AT1G08400	0.825034		+	1.14582	1.38881	1.08012	1.50009			0.960426	1.1641	1.06765	1.24286			0.846508	1.02603	0.988533	1.01426
AT1G08630	1.11063		+	0.756968	0.681565	0.420722	0.28675			1.61245	1.45184	0.715877	1.03934			1.3914	1.25281	0.619081	0.775588
AT1G09170	1.22449		+	0.958214	0.782541	0.527947	0.41314			1.11912	0.913944	0.743489	0.679507			1.32785	1.08441	0.696668	0.755473
AT1G09500	5.01967		+	3.66578	0.730283	0.333133	0.243281			2.41381	0.48087	1.33931	0.644033			7.6218	1.51839	0.519038	0.7881
AT1G09940	1.6577		+	1.2283	0.740965	0.795405	0.589368			1.2093	0.729502	0.944302	0.68887			1.12541	0.678898	0.946623	0.642661
AT1G11655	1.05918		+	0.334606	0.31591	0.783669	0.247569			0.708254	0.66868	0.878325	0.587318			0.799338	0.754674	0.804757	0.607329
AT1G11915	0.619864		+	1.00988	1.62919	0.988062	1.60974			0.624452	1.0074	1.03938	1.04708			0.721937	1.16467	0.937997	1.09246
AT1G11920	1.27236		+	1.47625	1.16024	0.228836	0.265505			0.88987	0.699383	0.74864	0.523586			1.54267	1.21244	0.582134	0.705803
AT1G12080	0.397221		+	0.776272	1.95425	1.24651	2.436			0.378236	0.952206	1.40381	1.33672			0.624528	1.57224	0.747454	1.17518
AT1G12420	1.164		+	0.968757	0.832266	0.789712	0.65725			1.03526	0.889403	0.834038	0.741796			1.13595	0.975899	1.01185	0.98746
AT1G12845	0.873186		+	1.50179	1.7199	1.2938	2.2252			0.714609	0.818392	1.37836	1.12804			0.82637	0.946385	1.0865	1.02825
AT1G12950	2.17642		+	1.49368	0.686303	0.7211	0.494893			1.59667	0.733625	0.888305	0.651683			1.79943	0.826787	1.0103	0.8353
AT1G13210	1.32857		+	1.16254	0.875027	0.753042	0.658932			1.12714	0.848385	0.879813	0.74642			1.18978	0.895531	0.751047	0.672586
AT1G14040	0.924276		+	0.682249	0.738144	0.902545	0.666208			0.914787	0.989733	0.925617	0.916114			0.637335	0.689551	1.04811	0.722724
AT1G14500	0.36827		+	1.03408	2.80795	0.780855	2.1926			0.801833	2.1773	0.477	1.03857			0.800154	2.17274	0.668088	1.45158
AT1G15010	1.63638		+	1.43854	0.879096	0.378729	0.332939			1.08613	0.663739	0.691527	0.458994			0.818308	0.500072	1.12989	0.565026
AT1G15610	9.1463		+	9.71366	1.06203	0.135884	0.144313			#DIV/0!	#DIV/0!	0	0.940211			4.00417	0.437791	1.6514	0.72297
AT1G15700	0.646693		+	0.935293	1.44627	1.0453	1.51178			0.832112	1.28672	1.03075	1.32628			0.797311	1.23291	1.02693	1.26611
AT1G15890	1.00424		+	0.488654	0.486591	0.413456	0.201184			1.19226	1.18723	0.651995	0.774068			0.891474	0.887709	0.941927	0.836157
AT1G16022	0.672605		+	1.31217	1.95088	0.805374	1.57119			0.584618	0.869184	1.23075	1.06975			0.615106	0.914513	0.975418	0.892032
AT1G16110	1.05997		+	0.575714	0.543141	0.860654	0.467457			0.635005	0.599079	0.988842	0.592394			0.559789	0.528118	1.17277	0.619362
AT1G16130	2.41563		+	1.42094	0.588229	0.835512	0.491472			1.52483	0.631236	0.941963	0.594601			1.49181	0.617565	0.803558	0.496249
AT1G16225	0.913912		+	1.89828	2.0771	1.86669	3.87728			1.22618	1.34168	1.68993	2.26735			1.95811	2.14256	0.718601	1.53965
AT1G16300	0.897553		+	1.34839	1.5023	1.10965	1.66702			1.16391	1.29675	0.991883	1.28623			0.996485	1.11022	0.996384	1.10621
AT1G16440	1.25322		+	0.77225	0.616212	0.593209	0.365542			1.43527	1.14526	0.630419	0.721994			1.24729	0.995269	0.680599	0.677379
AT1G17380	3.63557		+	3.4236	0.941695	0.483611	0.455414			3.16799	0.871387	0.659715	0.574867			2.40377	0.661182	0.893576	0.590816
AT1G18970	10.5225		+	4.95545	0.470938	1.00788	0.474651			6.43891	0.611917	1.00983	0.617932			5.95272	0.565713	0.916853	0.518675
AT1G19180	2.57262		+	3.44222	1.33802	0.369797	0.494797			2.8942	1.125	0.556265	0.625799			3.06646	1.19196	0.685061	0.816565
AT1G19200	7.82951		+	4.35242	0.5559	0.868821	0.482978			5.04341	0.644154	1.05231	0.677852			9.24919	1.18132	0.957744	1.13141
AT1G19210	0.656706		+	2.78565	4.24185	0.0797904	0.338459			1.19337	1.8172	0.413717	0.751808			2.49883	3.80509	0.358686	1.36483
AT1G19530	0.40743		+	0.586513	1.43954	1.14525	1.64864			0.689822	1.69311	1.04252	1.76511			0.392472	0.963288	1.20686	1.16255
AT1G19650	2.04514		+	1.42368	0.696128	0.798833	0.55609			2.04497	0.999921	0.760541	0.760481			1.92477	0.941147	0.834859	0.785724
AT1G20310	4.5251		+	3.24487	0.717082	0.424871	0.304667			2.65539	0.586814	0.873006	0.512292			5.25627	1.16158	0.608613	0.706953
AT1G20510	2.00204		+	1.8042	0.901177	0.733307	0.660839			1.86897	0.933532	0.829001	0.7739			1.7682	0.883199	0.838719	0.740756
AT1G21360	1.11888		+	0.952828	0.851591	0.76449	0.651033			0.924745	0.826492	0.923472	0.763242			1.05332	0.941408	0.675073	0.635519
AT1G22980	0.702536		+	0.88125	1.25438	1.41167	1.77078			0.532938	0.758593	1.32782	1.00727			0.632137	0.899793	1.00602	0.905214
AT1G23010	1.59289		+	0.784016	0.492198	1.16048	0.571185			1.16556	0.73173	1.04164	0.762203			1.0455	0.656353	1.74555	1.1457
AT1G23140	4.36829		+	2.12128	0.485609	0.986262	0.478937			3.12106	0.71448	0.935342	0.668283			4.59188	1.05118	0.980683	1.03088
AT1G23530	0.727417		+	0.998835	1.37313	1.15866	1.59099			0.859378	1.18141	1.15465	1.36412			0.811632	1.11577	1.0241	1.14266
AT1G24320	2.13058		+	0.990801	0.465038	0.791337	0.368002			1.91466	0.898657	0.814605	0.73205			2.00211	0.9397	0.771262	0.724755
AT1G26100	0.611094		+	0.846234	1.38479	1.16279	1.61022			0.703337	1.15095	1.08172	1.24501			0.770194	1.26035	1.11578	1.40628
AT1G27610	0.87543		+	3.04676	3.4803	0.719024	2.50242			1.10149	1.25822	1.02492	1.28959			0.693399	0.792067	1.01327	0.802582
AT1G27740	1.45193		+	1.12272	0.773258	0.632421	0.489025			1.69432	1.16694	0.709135	0.82752			1.48253	1.02108	0.81523	0.832412
AT1G27950	1.09873		+	1.16639	1.06158	1.56729	1.6638			0.813712	0.740593	1.20136	0.889721			1.0504	0.95601	1.45007	1.38628
AT1G28010	1.13247		+	1.57492	1.39069	1.31322	1.82629			1.54557	1.36477	0.814674	1.11185			0.975336	0.861244	1.68507	1.45125
AT1G28170	0.852276		+	2.24703	2.6365	0.698847	1.84251			1.55945	1.82974	0.770585	1.40997			0.931044	1.09242	1.00865	1.10187
AT1G28260	1.42998		+	1.17697	0.823068	0.675398	0.555898			1.36657	0.955659	0.86811	0.829617			1.48617	1.0393	0.84632	0.879581
AT1G28370	2.17594		+	2.57959	1.18551	0.448276	0.531434			2.60811	1.19861	0.542845	0.650662			2.4153	1.11	0.785117	0.871483
AT1G29020	2.3766		+	2.47818	1.04275	0.522007	0.544321			2.71491	1.14235	0.574341	0.656099			2.26948	0.954931	0.766597	0.732047
AT1G29560	0.641872		+	0.96612	1.50516	1.30793	1.96865			0.456684	0.711487	1.47144	1.04691			0.44483	0.69302	1.1225	0.777918
AT1G29590	0.474798		+	0.263839	0.555687	0.600563	0.333725			0.396291	0.834654	0.624339	0.521106			0.941505	1.98296	0.70362	1.39525
AT1G29640	1.99706		+	0.983911	0.492679	1.17671	0.579739			1.50261	0.752411	0.946435	0.712108			1.60449	0.803427	0.921981	0.740744
AT1G30730	1.64592		+	0.62582	0.380226	0.907853	0.345189			0.959892	0.583196	0.964621	0.562563			0.617808	0.375358	1.04588	0.392581
AT1G30810	1.22745		+	0.858899	0.699742	0.857685	0.600158			0.882086	0.718632	0.97471	0.700458			0.908769	0.74037	0.939237	0.695383
AT1G30990	2.42088		+	1.91581	0.791371	0.548985	0.43445			2.51197	1.03763	0.649605	0.674048			2.29574	0.948309	0.68712	0.651603
AT1G31460	0.858149		+	0.719546	0.838486	0.723677	0.606793			0.979561	1.14148	0.807628	0.921892			0.68395	0.797005	1.10841	0.88341
AT1G31950	0.953446		+	1.11386	1.16824	1.33572	1.56044			0.700159	0.734345	1.3614	0.999739			0.947648	0.993918	1.18612	1.17891
AT1G33880	1.00409		+	0.404201	0.402554	0.368945	0.14852			0.369214	0.36771	0.802926	0.295244			0.437676	0.435892	0.999408	0.435634
AT1G33890	1.54788		+	0.898767	0.580644	0.593366	0.344535			1.49828	0.967954	0.490457	0.474739			1.16133	0.750272	0.885853	0.664631
AT1G34060	1.49855		+	2.96545	1.97888	0.315739	0.624809			2.34681	1.56605	0.585834	0.917448			2.63944	1.76133	0.692379	1.2195
AT1G35180	1.83819		+	1.64815	0.896618	0.727988	0.652727			1.20866	0.657526	0.889158	0.584645			1.65208	0.898755	0.7509	0.674875
AT1G35515	0.830766		+	0.643539	0.774633	0.751415	0.582071			0.905812	1.09033	0.804298	0.876954			0.56358	0.678386	1.07433	0.728811
AT1G35670	1.50106		+	1.07769	0.717955	0.876156	0.629041			1.44476	0.962495	0.913114	0.878868			1.28861	0.858465	0.94414	0.810511
AT1G35910	2.11245		+	1.83081	0.866677	0.749853	0.649881			2.16259	1.02373	0.825511	0.845105			1.79233	0.848461	0.89934	0.763055
AT1G42990	1.51573		+	1.0971	0.723806	0.913489	0.661188			1.15488	0.761925	0.950101	0.723905			1.13002	0.745528	0.915776	0.682736
AT1G43160	2.18543		+	1.68883	0.772769	0.811518	0.627115			1.66114	0.760096	1.0005	0.760474			2.14265	0.980424	0.85462	0.837891
AT1G44180	1.53771		+	1.01758	0.661751	0.918888	0.608076			1.24735	0.811173	1.08497	0.880096			1.51947	0.988142	0.823698	0.813931
AT1G47760	1.04245		+	0.544912	0.522722	0.559462	0.292443			1.71045	1.6408	0.709089	1.16347			1.30817	1.2549	0.661258	0.829812
AT1G48000	4.59575		+	2.73557	0.595239	0.907901	0.540418			4.56311	0.992897	0.811153	0.805392			3.37316	0.733974	1.16374	0.854154
AT1G48820	3.59397		+	2.02682	0.563951	3.14977	1.77631			0.490704	0.136536	3.04379	0.415585			5.1837	1.44233	0.627023	0.904376
AT1G49100	0.557966		+	0.355718	0.637527	0.641748	0.409132			0.804091	1.44111	0.44524	0.641641			0.833115	1.49313	0.532972	0.795795
AT1G50390	0.766842		+	1.25541	1.63712	1.44409	2.36414			0.953016	1.24278	1.50765	1.87367			0.703286	0.917119	1.28184	1.1756
AT1G50930	2.38678		+	1.51074	0.632962	0.54695	0.346198			1.39406	0.584077	0.976825	0.570541			1.68099	0.704293	0.965064	0.679688
AT1G51000	#DIV/0!		+	3.30764	#DIV/0!	#DIV/0!	1.88461			10.379	#DIV/0!	#DIV/0!	1.55766			#DIV/0!	#DIV/0!	#DIV/0!	1.04487
AT1G51090	0.805802		+	0.295223	0.366372	0.525287	0.19245			0.76446	0.948695	0.605472	0.574408			0.733079	0.909751	0.917152	0.83438
AT1G51770	1.91721		+	0.636629	0.33206	1.4982	0.497494			0.800267	0.417412	1.86076	0.776705			1.28596	0.670745	1.04648	0.701918
AT1G51860	1.84737		+	1.19154	0.644995	0.962076	0.620534			1.39609	0.75572	1.07387	0.811547			1.15554	0.625505	1.0328	0.646024
AT1G52130	5.95091		+	1.04903	0.176281	1.02077	0.179943			5.87851	0.987834	0.807123	0.797304			3.1849	0.535195	0.974881	0.521751
AT1G52240	1.0557		+	0.702701	0.665626	0.618403	0.411625			1.04208	0.987099	0.787975	0.77781			1.00341	0.95047	1.03692	0.985562
AT1G52343	10.6368		+	1.56204	0.146853	2.91104	0.427496			4.32722	0.406818	2.32674	0.946558			3.80566	0.357784	1.78891	0.640044
AT1G52890	12.5683		+	13.8483	1.10184	0.281552	0.310226			7.14028	0.568116	1.17387	0.666897			10.1512	0.807681	0.639351	0.516392
AT1G53633	1.28791		+	0.888537	0.689908	0.727013	0.501572			1.66329	1.29147	0.638989	0.825233			0.901087	0.699652	0.947867	0.663177
AT1G54970	3.63382		+	2.53782	0.69839	0.498124	0.347884			2.28893	0.629897	0.951292	0.599216			3.74862	1.03159	0.768272	0.792543
AT1G56550	1.7171		+	1.51502	0.882314	0.717558	0.633112			1.79426	1.04493	0.739773	0.773014			1.94697	1.13387	0.755518	0.856657
AT1G57790	0.543569		+	0.913489	1.68054	1.10401	1.85534			0.612138	1.12615	1.19208	1.34246			0.65915	1.21263	1.17096	1.41995
AT1G57830	6.66112		+	1.0793	0.162029	0.510143	0.082658			3.05488	0.458613	0.525821	0.241149			11.3819	1.7087	0.498002	0.850936
AT1G58290	1.16211		+	0.860571	0.740523	0.848351	0.628224			1.15179	0.991113	0.897133	0.88916			0.989511	0.851476	0.99038	0.843285
AT1G59740	1.36303		+	0.75826	0.556305	0.972545	0.541031			0.955988	0.70137	0.897453	0.629446			1.00396	0.736562	1.27916	0.942182
AT1G61340	1.8447		+	2.00294	1.08579	0.301902	0.327801			1.8428	0.998971	0.644431	0.643768			1.55511	0.843017	1.09712	0.924888
AT1G61610	5.33105		+	1.71989	0.322616	1.11421	0.359463			1.66075	0.311523	1.61607	0.503445			1.53591	0.288106	2.432	0.700676
AT1G61860	1.8473		+	1.08186	0.585641	0.966555	0.566054			1.25077	0.677081	1.06688	0.722364			1.46282	0.791869	0.969617	0.767809
AT1G62430	1.08775		+	0.786609	0.723154	0.897298	0.648885			1.04079	0.95683	0.905695	0.866596			1.01425	0.932433	1.11074	1.03569
AT1G62480	0.456754		+	0.595367	1.30347	1.17632	1.53331			0.477446	1.0453	1.27083	1.3284			0.570705	1.24948	0.804949	1.00577
AT1G63310	0.542126		+	0.862593	1.59113	1.03815	1.65184			0.633642	1.16881	1.13128	1.32225			0.7415	1.36776	1.02533	1.4024
AT1G63350	1.31093		+	0.651471	0.496954	0.39582	0.196704			2.12133	1.61819	0.54744	0.885863			1.31862	1.00587	0.698544	0.702646
AT1G63600	0.626551		+	0.403979	0.644767	0.234178	0.15099			0.549677	0.877305	0.573086	0.502771			0.950699	1.51735	0.452839	0.687116
AT1G63720	1.4319		+	1.14936	0.802683	0.772718	0.620248			1.38397	0.966525	0.828841	0.801096			1.21938	0.851577	0.904528	0.770276
AT1G64690	0.999644		+	0.570002	0.570205	0.741537	0.422828			0.805606	0.805893	0.857737	0.691245			0.762663	0.762935	1.14233	0.871522
AT1G65520	1.3893		+	0.893683	0.643261	0.571643	0.367716			1.4221	1.02361	0.817145	0.836439			1.05982	0.762843	1.019	0.777341
AT1G65570	1.7192		+	1.82661	1.06248	0.454442	0.482833			1.84304	1.07204	0.917249	0.983324			2.604	1.51466	0.660574	1.00054
AT1G65610	2.06846		+	1.77425	0.857762	0.587868	0.504251			2.24475	1.08523	0.693832	0.752966			2.31513	1.11925	0.77174	0.863772
AT1G65680	0.893834		+	0.244692	0.273756	1.91135	0.523242			0.93258	1.04335	1.01326	1.05718			0.94776	1.06033	0.847154	0.898265
AT1G66130	1.16965		+	0.413092	0.353175	1.21739	0.429951			0.864549	0.739152	1.19042	0.879899			0.711751	0.608516	1.38325	0.841732
AT1G66160	3.48187		+	2.30591	0.662263	0.616457	0.408257			2.18416	0.627296	0.806613	0.505985			2.67369	0.767889	0.649968	0.499103
AT1G66280	3.32833		+	2.32385	0.698203	0.933693	0.651907			2.91135	0.874718	0.929834	0.813342			4.45521	1.33857	0.599401	0.802341
AT1G67410	1.22556		+	0.995198	0.812038	0.790988	0.642312			1.12334	0.916592	0.923635	0.846597			0.982687	0.801829	1.03549	0.830286
AT1G67880	1.46108		+	1.14837	0.785975	0.64415	0.506285			1.19168	0.815615	0.776047	0.632955			1.15013	0.787179	0.904234	0.711794
AT1G68180	0.882162		+	0.352509	0.399596	1.01931	0.407312			1.13196	1.28317	0.838862	1.0764			0.552715	0.626546	1.12377	0.704092
AT1G68725	0.553483		+	1.22616	2.21536	0.930398	2.06116			0.781947	1.41278	1.22568	1.73162			1.05292	1.90235	0.803663	1.52885
AT1G68840	0.815551		+	0.993163	1.21778	0.540926	0.65873			1.13588	1.39278	0.714534	0.995187			0.939243	1.15167	1.28861	1.48405
AT1G69290	0.88104		+	0.660331	0.74949	0.81183	0.608459			0.935833	1.06219	0.880322	0.93507			0.870119	0.987603	0.999982	0.987586
AT1G69570	0.408354		+	0.336139	0.823157	0.439882	0.362092			0.655773	1.6059	0.74256	1.19247			0.713026	1.7461	0.811647	1.41722
AT1G69790	1.60097		+	1.32924	0.830274	0.687637	0.570927			1.43119	0.893952	0.775503	0.693262			1.45038	0.905936	0.717235	0.649769
AT1G70581	1.06352		+	0.595202	0.559652	1.12994	0.632374			0.865894	0.814178	0.867868	0.706598			0.751083	0.706223	0.742347	0.524262
AT1G70740	1.56271		+	1.31157	0.839291	0.734133	0.616151			1.34767	0.862396	0.829505	0.715362			1.10242	0.705457	0.967801	0.682741
AT1G71330	1.36052		+	1.43277	1.05311	1.48825	1.56729			0.74513	0.547681	1.97318	1.08067			1.00619	0.739565	1.11537	0.82489
AT1G71930	0.639124		+	1.2243	1.91559	0.786294	1.50621			0.889134	1.39118	0.894921	1.24499			0.740557	1.15871	0.982859	1.13885
AT1G72360	0.564485		+	1.05875	1.87561	0.91834	1.72245			1.04536	1.85188	0.738598	1.3678			0.530209	0.939279	1.32598	1.24546
AT1G72520	11.4		+	1.74576	0.153137	0.977832	0.149742			1.81904	0.159565	1.76235	0.281209			2.74289	0.240603	0.66831	0.160798
AT1G72590	0.465261		+	0.706152	1.51775	1.07234	1.62755			0.314273	0.675476	1.24511	0.84104			0.386698	0.831141	0.941774	0.782747
AT1G72660	2.73251		+	1.11768	0.40903	1.47338	0.602658			1.18605	0.434051	1.59661	0.693012			1.06342	0.389172	1.53767	0.598417
AT1G72900	3.59485		+	2.31139	0.642972	0.552717	0.355382			3.01226	0.837936	0.753607	0.631475			2.40837	0.66995	0.945385	0.63336
AT1G72930	2.6539		+	1.35568	0.510826	0.994837	0.508189			2.42076	0.912153	1.10923	1.01179			1.00838	0.379961	3.42762	1.30236
AT1G73620	1.36652		+	1.42519	1.04293	1.60858	1.67763			1.02755	0.751946	1.57939	1.18761			1.16497	0.852508	1.54494	1.31707
AT1G73805	5.48783		+	1.87745	0.342111	0.491474	0.168139			2.02984	0.369881	1.0914	0.403689			1.89498	0.345306	0.863777	0.298267
AT1G74450	1.53119		+	1.65889	1.0834	0.357256	0.387053			1.48645	0.970781	0.594999	0.577613			1.6697	1.09046	0.755819	0.824193
AT1G75280	0.605875		+	1.11482	1.84001	0.890577	1.63867			0.790478	1.30469	1.04726	1.36634			0.837714	1.38265	0.970223	1.34148
AT1G76980	1.71376		+	1.39972	0.816751	0.697014	0.569287			1.61107	0.940076	0.774772	0.728345			1.34901	0.787161	0.947598	0.745912
AT1G77000	1.58507		+	1.08658	0.685506	0.928424	0.63644			1.44678	0.912754	0.942926	0.860659			1.42684	0.900171	0.92917	0.836412
AT1G77730	1.23308		+	1.05466	0.855301	0.596077	0.509825			1.76933	1.43489	0.647522	0.92912			1.31103	1.06322	0.878452	0.933984
AT1G78430	0.567923		+	0.765407	1.34773	1.11685	1.50521			0.358291	0.630879	1.35334	0.853796			0.64392	1.13382	1.11602	1.26536
AT1G78730	0.619828		+	0.913789	1.47426	1.19324	1.75915			0.642404	1.03642	1.19686	1.24045			0.695888	1.12271	1.08037	1.21294
AT1G78865	1.12117		+	0.466603	0.416176	0.798165	0.332177			1.00759	0.898694	1.01775	0.914649			1.0182	0.908162	1.03078	0.936116
AT1G79330	1.27218		+	1.13464	0.891882	0.720057	0.642206			1.13072	0.888806	0.788161	0.700522			1.21755	0.957059	0.750531	0.718303
AT1G79840	0.70239		+	1.03522	1.47386	1.55688	2.29462			0.596682	0.849503	1.52223	1.29314			0.857115	1.22028	1.51692	1.85108
AT1G79890	0.753867		+	0.755005	1.00151	1.63828	1.64075			0.549135	0.728424	1.64173	1.19587			0.755478	1.00214	1.2621	1.2648
AT1G80840	2.22178		+	2.70778	1.21874	0.308661	0.376177			2.95136	1.32837	0.603846	0.802134			2.24911	1.0123	0.853795	0.864297
AT2G02390	1.82208		+	1.3607	0.746783	0.769355	0.574541			1.92656	1.05734	0.860561	0.909906			1.64958	0.905328	0.830153	0.751561
AT2G02960	0.790319		+	0.694631	0.878925	0.720175	0.632979			0.735429	0.930547	0.895006	0.832846			0.739159	0.935267	0.943057	0.88201
AT2G04090	1.33621		+	1.48928	1.11456	0.590525	0.658174			1.73464	1.29818	0.749884	0.973485			1.84297	1.37926	0.793136	1.09394
AT2G04170	3.3585		+	1.98821	0.591995	0.872898	0.516751			2.58257	0.768964	0.889814	0.684235			2.96242	0.882065	0.838818	0.739892
AT2G04190	1.01984		+	0.350022	0.343213	0.646503	0.221888			1.4718	1.44317	0.899305	1.29785			0.475303	0.466057	1.55597	0.725169
AT2G05160	0.719625		+	0.665581	0.924901	0.491124	0.454241			0.61638	0.85653	0.791558	0.677993			0.701373	0.974638	0.905382	0.882419
AT2G05940	1.63942		+	1.30058	0.793318	0.664106	0.526848			1.38921	0.847376	0.809028	0.685551			1.25459	0.765264	0.879541	0.673081
AT2G06025	0.987381		+	0.767326	0.777132	0.854567	0.664111			0.985787	0.998386	0.908186	0.90672			0.855204	0.866133	0.988798	0.856431
AT2G06255	1.96827		+	1.3159	0.668555	0.934614	0.62484			1.4819	0.752896	1.05955	0.797727			1.80542	0.917261	0.773105	0.709139
AT2G07751	1.53035		+	0.758085	0.495368	0.308464	0.152803			0.36944	0.241409	1.14687	0.276866			1.78992	1.16962	0.906013	1.05969
AT2G07725	3.22811		+	1.08993	0.337637	1.5348	0.518207			1.82142	0.564236	1.10133	0.621409			1.15683	0.358361	1.89652	0.679637
AT2G14830	0.750108		+	1.11712	1.48928	1.09747	1.63444			0.929301	1.23889	1.05931	1.31236			0.926115	1.23464	0.896519	1.10688
AT2G15080	1.03546		+	0.151351	0.146167	1.31062	0.191569			1.11924	1.08091	1.12297	1.21383			0.387719	0.37444	2.56836	0.961697
AT2G15390	1.6303		+	1.64971	1.01191	0.616492	0.623834			1.50564	0.923534	0.721969	0.666763			1.6302	0.999938	0.795635	0.795586
AT2G15590	0.785785		+	0.998051	1.27013	2.49675	3.17121			1.8925	2.40842	0.820374	1.9758			1.27109	1.61761	0.72453	1.17201
AT2G16380	1.61388		+	1.98758	1.23155	0.356252	0.438743			2.57212	1.59375	0.460892	0.734546			2.12716	1.31804	0.440934	0.581169
AT2G16660	1.33638		+	1.43927	1.07699	0.615871	0.663289			1.72296	1.28928	0.683581	0.881324			1.41659	1.06002	0.964271	1.02215
AT2G17705	1.10813		+	0.918513	0.828887	0.767503	0.636173			1.27325	1.14901	0.806964	0.927211			1.15112	1.0388	0.801628	0.832731
AT2G17840	1.26117		+	0.849162	0.673315	0.866744	0.583591			0.904603	0.717275	0.936811	0.671951			0.97281	0.771358	0.965931	0.745078
AT2G17940	0.534602		+	1.09341	2.04528	1.27221	2.60204			0.647755	1.21166	1.33158	1.61342			0.707081	1.32263	0.885362	1.17101
AT2G18210	1.3633		+	1.53339	1.12476	0.400993	0.451021			2.05355	1.50631	0.498055	0.750225			2.16555	1.58846	0.629765	1.00036
AT2G18300	0.237801		+	0.40541	1.70483	0.947509	1.61534			0.339969	1.42964	1.01874	1.45642			0.312796	1.31537	1.07596	1.41528
AT2G18670	1.54508		+	1.21614	0.787104	0.782171	0.61565			1.59927	1.03507	0.843978	0.873576			1.56647	1.01384	1.09746	1.11265
AT2G19460	1.08446		+	1.70472	1.57196	1.06255	1.67028			0.937687	0.864661	1.14571	0.99065			0.944005	0.870487	1.11296	0.968814
AT2G19710	1.58318		+	1.1767	0.743251	0.836776	0.621935			1.18457	0.748223	0.969219	0.725193			1.11503	0.7043	0.914372	0.643992
AT2G19850	2.14581		+	3.63401	1.69353	0.988293	1.67371			1.42108	0.662257	1.44029	0.95384			2.13562	0.995251	1.13515	1.12976
AT2G20960	1.48372		+	1.24864	0.841563	0.74816	0.629623			1.30986	0.882823	0.886365	0.782503			1.11103	0.748815	0.914281	0.684627
AT2G22290	1.57539		+	0.885093	0.561824	0.531669	0.298704			1.7049	1.08221	0.641429	0.69416			1.69702	1.07721	0.519282	0.559374
AT2G22590	3.96824		+	0.431206	0.108664	2.40662	0.261514			1.7506	0.441152	0.927312	0.409085			1.25943	0.317377	3.88726	1.23373
AT2G22821	0.541442		+	0.264489	0.488491	0.442056	0.21594			0.956659	1.76687	0.701135	1.23882			0.566608	1.04648	1.34634	1.40892
AT2G23030	1.65906		+	0.856415	0.516204	1.27747	0.659436			1.28746	0.776019	1.15339	0.895053			1.13664	0.685109	1.10356	0.756059
AT2G24130	0.951679		+	0.926335	0.97337	0.490604	0.477539			1.41288	1.48462	0.534542	0.793592			1.38718	1.45761	0.620233	0.90406
AT2G24610	1.59292		+	0.99726	0.626059	0.968128	0.606105			1.21034	0.759826	0.962048	0.730989			1.38021	0.866468	0.971253	0.84156
AT2G24710	0.632914		+	0.207405	0.327699	0.500376	0.163973			0.732817	1.15785	0.758709	0.878469			0.483893	0.764547	1.11998	0.856276
AT2G24762	0.554563		+	0.73176	1.31953	1.4465	1.9087			0.594362	1.07177	1.31936	1.41405			0.524703	0.946156	1.42714	1.35029
AT2G25160	0.543421		+	0.472606	0.869686	0.551103	0.479286			0.59182	1.08906	0.713934	0.777519			1.19799	2.20453	0.486102	1.07162
AT2G25250	1.04385		+	1.00933	0.966935	0.666493	0.644455			1.15393	1.10546	0.724284	0.800667			1.02692	0.983785	1.01029	0.993908
AT2G25450	3.77752		+	1.56111	0.413264	1.46449	0.605219			2.35439	0.623265	1.31796	0.821437			1.98079	0.524362	1.47385	0.772832
AT2G25735	1.45057		+	1.61479	1.11321	0.399336	0.444546			1.63749	1.12887	0.658687	0.743569			1.61581	1.11392	0.62039	0.691062
AT2G26410	0.946669		+	0.685994	0.72464	0.552213	0.400156			0.977235	1.03229	0.670539	0.69219			1.10186	1.16393	0.67007	0.779917
AT2G26480	1.46707		+	1.22848	0.837373	0.780479	0.653552			1.4018	0.95551	0.859149	0.820926			1.09798	0.748415	1.23843	0.926859
AT2G26530	1.87133		+	3.43521	1.83571	0.317802	0.583392			2.73838	1.46334	0.58525	0.856417			2.55878	1.36736	0.690695	0.94443
AT2G26690	1.4689		+	0.75737	0.515604	1.26811	0.653845			1.0371	0.706037	1.16128	0.819907			1.3409	0.912858	1.08745	0.992685
AT2G28105	0.558651		+	1.0858	1.94361	0.962727	1.87117			0.370782	0.66371	1.21759	0.808128			0.404097	0.723344	1.40559	1.01672
AT2G28260	0.821738		+	1.22145	1.48642	1.02226	1.51951			1.01194	1.23146	0.957307	1.17889			0.889332	1.08226	1.0849	1.17414
AT2G28850	0.647085		+	5.14253	7.94722	0.549767	4.36912			1.64991	2.54975	0.803075	2.04764			4.65281	7.19041	0.0937682	0.674232
AT2G29000	1.85055		+	0.721997	0.390153	0.62117	0.242351			0.961877	0.51978	0.738562	0.38389			1.94849	1.05293	0.64007	0.673947
AT2G29450	3.337		+	1.92654	0.577325	1.04158	0.601332			2.81524	0.843643	0.901297	0.760373			1.82739	0.547614	1.3704	0.75045
AT2G29500	1.36971		+	1.43608	1.04846	1.44528	1.51532			1.28215	0.936073	1.36444	1.27722			1.22447	0.893963	1.21935	1.09005
AT2G29620	1.87893		+	1.14125	0.607392	0.526738	0.319936			1.76431	0.938996	0.642069	0.6029			1.35946	0.723529	0.859151	0.62162
AT2G30010	0.470518		+	0.696186	1.47962	1.01574	1.50291			0.58572	1.24484	0.972947	1.21116			0.609837	1.2961	0.830021	1.07579
AT2G30040	1.80533		+	2.67918	1.48404	0.418826	0.621553			2.63561	1.4599	0.503134	0.734528			2.2801	1.26298	0.923708	1.16663
AT2G30395	1.33883		+	0.790708	0.590598	0.743009	0.43882			1.33608	0.997953	0.753591	0.752048			1.40368	1.04844	0.735087	0.770698
AT2G30670	3.62601		+	3.49752	0.964564	0.179837	0.173464			11.4814	3.1664	0.246596	0.780823			3.05347	0.842102	0.468148	0.394229
AT2G30750	2.46536		+	2.45915	0.997483	0.37094	0.370006			3.34446	1.35658	0.697602	0.946354			1.48945	0.604153	0.816418	0.493241
AT2G31865	2.77332		+	1.21902	0.439554	0.592528	0.260448			2.03017	0.732037	0.714396	0.522964			1.44887	0.522433	1.04664	0.5468
AT2G31880	1.27948		+	1.08188	0.84556	0.7557	0.63899			1.16319	0.909112	0.866802	0.788019			1.01349	0.792108	0.917158	0.726488
AT2G32660	3.11603		+	1.2332	0.39576	0.936205	0.370513			2.50284	0.803214	1.08395	0.870645			1.58325	0.508099	1.50537	0.764877
AT2G34180	4.02218		+	0.947167	0.235486	1.23916	0.291804			2.12267	0.52774	1.1168	0.58938			1.91925	0.477167	1.40098	0.668502
AT2G34600	2.06678		+	1.61243	0.780163	0.49878	0.38913			2.14102	1.03592	0.657849	0.681479			2.25435	1.09075	0.715972	0.780948
AT2G35290	1.40316		+	1.14919	0.819001	0.595829	0.487984			0.676966	0.482457	1.01169	0.488095			0.905878	0.645597	1.30708	0.843845
AT2G35890	1.76868		+	1.5022	0.84933	0.490781	0.416835			1.77305	1.00247	0.579946	0.581379			1.50948	0.853447	0.863916	0.737307
AT2G36220	1.18586		+	1.33996	1.12995	0.544717	0.615503			1.19384	1.00673	0.80768	0.813119			1.0878	0.917315	1.0358	0.950153
AT2G36690	1.05025		+	1.76149	1.67722	1.17036	1.96295			1.31041	1.24772	1.12347	1.40177			0.99757	0.949845	1.2561	1.1931
AT2G37290	1.24355		+	0.939745	0.755697	0.831159	0.628105			1.10468	0.888333	0.763091	0.677879			1.03517	0.832431	0.866333	0.721162
AT2G37925	0.40812		+	0.619645	1.51829	1.08846	1.6526			0.526195	1.28931	1.04459	1.34681			0.565911	1.38663	0.858795	1.19083
AT2G38340	3.67843		+	1.1459	0.31152	0.907337	0.282653			3.1625	0.859742	0.609173	0.523732			2.67755	0.727907	0.598806	0.435875
AT2G38380	1.59055		+	0.84667	0.532314	1.01245	0.538943			1.5842	0.996009	0.937389	0.933648			1.40112	0.880907	1.01747	0.8963
AT2G39350	1.73251		+	1.18868	0.686104	0.949535	0.65148			1.2215	0.705048	0.984244	0.69394			1.27652	0.736803	1.44558	1.06511
AT2G40230	0.674997		+	0.931435	1.37991	1.23103	1.69871			0.538777	0.798191	1.37781	1.09975			0.589632	0.873532	1.24355	1.08628
AT2G41810	0.915687		+	0.606713	0.662577	0.972494	0.644352			0.613328	0.669801	0.926337	0.620462			0.999651	1.09169	1.51462	1.6535
AT2G43500	0.866662		+	1.52913	1.76438	0.292607	0.516272			1.36337	1.57312	0.456495	0.718123			1.21091	1.39722	0.502458	0.702042
AT2G43890	0.64337		+	0.533143	0.828671	0.59283	0.491261			0.591671	0.919644	0.856473	0.78765			1.01795	1.58222	0.852566	1.34895
AT2G44110	1.31101		+	1.20024	0.915507	0.531107	0.486232			1.45868	1.11264	0.671049	0.746635			1.63621	1.24806	0.583252	0.727933
AT2G44480	1.00092		+	0.476399	0.475963	0.9107	0.43346			1.04083	1.03988	0.983918	1.02316			0.74737	0.746687	0.927117	0.692266
AT2G44840	2.55642		+	6.10874	2.38957	0.104437	0.24956			3.10423	1.21429	0.511521	0.621134			5.04867	1.9749	0.528712	1.04415
AT2G45590	0.590008		+	0.743881	1.2608	1.19531	1.50705			0.618446	1.0482	1.11399	1.16769			0.682017	1.15595	1.12713	1.3029
AT2G45900	0.670372		+	1.34878	2.01199	0.811989	1.63371			0.713498	1.06433	0.971211	1.03369			0.971591	1.44933	0.901721	1.30689
AT2G46400	2.33269		+	1.3435	0.575946	0.24263	0.139742			2.11215	0.905456	0.504677	0.456963			1.27512	0.546631	0.790297	0.432001
AT2G46510	1.87949		+	2.10967	1.12247	0.440782	0.494766			2.7062	1.43986	0.516426	0.743581			2.25458	1.19957	0.696085	0.835006
AT3G01420	3.96892		+	2.78048	0.700562	0.90776	0.635942			4.33539	1.09233	0.893892	0.976429			3.96955	1.00016	0.646842	0.646945
AT3G03680	0.820682		+	1.08504	1.32212	1.42206	1.88013			0.777579	0.947478	1.37577	1.30352			1.05407	1.28438	0.942898	1.21104
AT3G03790	2.6427		+	1.79742	0.680145	0.961328	0.653842			2.16984	0.821069	0.918917	0.754494			3.45575	1.30766	0.948362	1.24013
AT3G04220	1.54453		+	0.861682	0.557892	0.949653	0.529804			1.0903	0.705912	1.11087	0.784176			0.855205	0.553698	1.24076	0.687006
AT3G04420	2.38135		+	1.65901	0.69667	0.852093	0.593627			2.18313	0.916764	0.847592	0.777042			2.11481	0.888073	0.800583	0.710976
AT3G04485	0.77972		+	0.906014	1.16197	1.29358	1.50311			0.843093	1.08128	1.24766	1.34907			0.610769	0.783318	1.06444	0.833796
AT3G04640	1.74138		+	1.75348	1.00695	0.495893	0.499339			1.35637	0.778904	0.864594	0.673436			1.71957	0.987476	0.982879	0.97057
AT3G04720	4.68648		+	3.35522	0.715937	0.910171	0.651625			5.04168	1.07579	0.799016	0.859576			5.8057	1.23882	0.564446	0.699246
AT3G04850	0.538671		+	0.861166	1.59869	0.941928	1.50585			0.715579	1.32842	1.00805	1.33911			0.80682	1.4978	0.919496	1.37722
AT3G05155	0.986955		+	1.01304	1.02643	0.527052	0.54098			1.2881	1.30513	0.639406	0.834508			1.78928	1.81293	0.561885	1.01866
AT3G05630	15.0018		+	11.723	0.781439	0.760482	0.59427			12.1308	0.808622	0.841001	0.680052			22.0628	1.47068	0.798805	1.17479
AT3G05640	0.516088		+	0.809451	1.56844	1.02134	1.60191			0.616005	1.1936	1.17263	1.39965			0.656872	1.27279	0.830137	1.05659
AT3G06490	3.28498		+	2.88037	0.87683	0.534826	0.468951			2.8265	0.860433	0.954586	0.821357			2.06698	0.629223	1.07155	0.674242
AT3G06570	0.653884		+	1.00822	1.54189	1.16845	1.80161			0.673404	1.02985	1.31902	1.3584			0.84908	1.29852	1.01604	1.31935
AT3G08660	0.363059		+	0.551647	1.51944	1.38432	2.10339			0.631004	1.73802	1.02344	1.77875			0.51237	1.41126	1.1158	1.57468
AT3G08720	2.54818		+	2.14673	0.842456	0.678012	0.571195			2.17185	0.852315	0.839972	0.715921			2.53139	0.993411	0.883136	0.877317
AT3G08760	1.25212		+	0.888967	0.709971	0.883377	0.627173			1.14437	0.913946	0.899507	0.822101			0.944513	0.754333	0.9939	0.749731
AT3G09310	1.21129		+	1.48274	1.2241	1.74336	2.13405			1.31117	1.08246	1.19945	1.29836			1.35824	1.12132	0.987028	1.10678
AT3G09930	10.7787		+	2.05704	0.190843	0.535262	0.102151			#DIV/0!	#DIV/0!	0	0.398398			5.52133	0.512245	1.034	0.529659
AT3G10520	0.647357		+	1.32505	2.04686	0.808355	1.65459			1.00463	1.55189	0.894573	1.38828			0.705594	1.08996	0.898058	0.978849
AT3G10930	1.50167		+	2.8607	1.90501	0.30826	0.587239			2.14869	1.43087	0.602669	0.862341			2.01816	1.34394	0.894446	1.20208
AT3G11420	1.09965		+	0.976511	0.888016	0.726725	0.645344			1.01865	0.926335	0.864671	0.800975			1.05955	0.963529	0.94054	0.906237
AT3G12210	0.758665		+	0.938998	1.2377	1.24152	1.53663			0.805835	1.06218	1.10719	1.17603			0.990145	1.30512	0.995058	1.29867
AT3G12500	4.86367		+	4.87372	1.00207	0.517324	0.518393			6.59887	1.35677	0.594812	0.807021			7.37001	1.51532	0.550298	0.833876
AT3G13432	1.75012		+	0.708284	0.404705	0.685172	0.277293			1.07023	0.611518	1.04545	0.63931			0.921258	0.526396	1.14348	0.601923
AT3G13435	1.1119		+	0.852685	0.76687	0.701916	0.538278			1.01947	0.916873	0.833785	0.764475			1.13506	1.02082	0.827706	0.844942
AT3G14060	1.76517		+	1.16958	0.66259	0.951819	0.630665			1.35459	0.767397	1.05081	0.80639			1.60615	0.909911	0.880833	0.80148
AT3G15150	0.805448		+	0.890399	1.10547	1.45579	1.60933			0.791482	0.982661	1.18712	1.16654			0.938086	1.16468	1.12886	1.31475
AT3G15354	1.39257		+	0.783411	0.562564	1.15159	0.647843			1.04942	0.753581	1.08035	0.81413			0.855924	0.614635	1.25877	0.773681
AT3G15760	1.23008		+	0.716934	0.582834	0.667606	0.389104			1.16458	0.946749	0.773696	0.732496			0.891454	0.724711	1.11359	0.807029
AT3G16030	1.41057		+	0.921416	0.653224	0.46305	0.302475			1.3571	0.962096	0.705327	0.678593			1.3064	0.926153	0.862622	0.79892
AT3G16350	1.5897		+	0.846664	0.532593	1.17972	0.628313			1.07707	0.677531	1.08896	0.737806			1.1082	0.697111	1.14368	0.79727
AT3G17185	0.672613		+	0.73848	1.09793	1.38675	1.52255			0.658092	0.978411	1.32226	1.29371			0.673116	1.00075	1.42197	1.42303
AT3G17580	0.597945		+	0.83743	1.40051	1.16488	1.63143			0.590484	0.987522	1.05749	1.04429			0.716957	1.19904	1.0018	1.2012
AT3G17640	0.436484		+	0.514451	1.17862	1.35936	1.60217			0.441587	1.01169	1.37263	1.38867			0.579423	1.32748	1.14806	1.52402
AT3G18610	0.721433		+	1.31549	1.82345	1.14713	2.09173			0.698995	0.968899	1.29821	1.25783			0.371884	0.51548	1.18863	0.612712
AT3G18773	0.382306		+	0.558114	1.45986	1.12536	1.64287			0.377847	0.988337	1.19037	1.17648			0.333279	0.87176	1.17152	1.02129
AT3G18950	0.781997		+	1.10798	1.41686	0.432782	0.613191			1.12138	1.43399	0.556868	0.798545			0.937653	1.19905	0.786709	0.943303
AT3G19200	3.15455		+	1.39171	0.441173	1.1329	0.499806			2.7168	0.861229	0.832714	0.717158			1.45201	0.460289	1.46144	0.672685
AT3G19390	2.06942		+	1.77365	0.857077	0.729047	0.62485			2.06294	0.99687	0.818874	0.816311			2.02084	0.976526	0.851298	0.831315
AT3G19580	1.71602		+	1.44484	0.841969	0.552437	0.465135			1.59186	0.927645	0.675628	0.626743			1.56584	0.912481	0.811728	0.740686
AT3G21520	9.04183		+	3.61989	0.400349	1.16397	0.465994			6.44089	0.712343	1.09937	0.783131			6.04815	0.668908	0.896982	0.599998
AT3G22072	0		+	1.20804	#DIV/0!	0.942311	#DIV/0!			0.285608	#DIV/0!	1.62375	#DIV/0!			0.618031	#DIV/0!	1.04858	#DIV/0!
AT3G23250	1.68016		+	2.42898	1.44568	0.364554	0.527028			2.22481	1.32416	0.653019	0.864702			1.74523	1.03873	0.944469	0.981044
AT3G23760	0.310566		+	0.547416	1.76264	1.39013	2.4503			0.553834	1.78331	1.17514	2.09563			0.469149	1.51063	1.11261	1.68073
AT3G23880	0.257473		+	0.270045	1.04883	2.0706	2.17171			0.19547	0.759189	1.38672	1.05278			0.297585	1.15579	1.28467	1.48481
AT3G24670	1.16786		+	1.09925	0.941259	0.692759	0.652065			1.15078	0.985383	0.825598	0.81353			1.15201	0.986431	0.958788	0.945778
AT3G24929	1.40067		+	0.528577	0.377375	0.521977	0.196981			0.999079	0.713288	0.879217	0.627135			0.644683	0.460269	1.05357	0.484923
AT3G25760	25.3697		+	5.01134	0.197533	1.06341	0.210058			51.3986	2.02598	0.352779	0.714724			9.43938	0.372073	3.97483	1.47893
AT3G25805	0.889517		+	0.926385	1.04145	1.56232	1.62707			0.649994	0.730728	1.40326	1.0254			0.619994	0.697001	1.32836	0.925869
AT3G26040	0.427836		+	0.405101	0.94686	1.66332	1.57493			0.474292	1.10858	1.35378	1.50078			0.52511	1.22736	0.753637	0.924984
AT3G26125	0.445576		+	1.0103	2.2674	0.798799	1.8112			1.07695	2.41698	0.625002	1.51062			0.756752	1.69837	0.703184	1.19427
AT3G26330	0.294688		+	0.638199	2.16568	0.99626	2.15758			0.447282	1.51782	1.04299	1.58307			0.449352	1.52484	0.866462	1.32122
AT3G26590	1.58356		+	1.75885	1.11069	0.486916	0.540815			2.20091	1.38985	0.582918	0.81017			2.15471	1.36067	0.640327	0.871276
AT3G27070	2.24434		+	0.930099	0.41442	0.865134	0.358529			2.34156	1.04332	0.658648	0.68718			1.36026	0.606086	0.889006	0.538814
AT3G27510	1.21846		+	1.4596	1.1979	0.482878	0.578441			1.36274	1.11841	0.78486	0.877795			1.25085	1.02658	0.777166	0.797826
AT3G27950	1.30156		+	0.850308	0.653301	0.91698	0.599064			1.50695	1.15781	0.786119	0.910174			1.02086	0.784335	1.05881	0.830459
AT3G28850	1.27566		+	1.04036	0.815549	0.814656	0.664392			1.14115	0.894562	0.884851	0.791554			1.08986	0.854355	0.951992	0.813339
AT3G29100	0.756899		+	1.1541	1.52478	1.21976	1.85985			0.654104	0.864189	1.37399	1.18739			0.876324	1.15778	0.948203	1.09781
AT3G29590	3.18278		+	0.703517	0.221039	0.686889	0.151829			2.00204	0.629024	1.1513	0.724199			1.70662	0.536206	3.35337	1.7981
AT3G29760	1.04286		+	0.850777	0.815812	0.733432	0.598343			1.15869	1.11108	0.800835	0.889788			0.948831	0.909837	1.02893	0.936154
AT3G44550	1.26191		+	1.06529	0.844186	0.707884	0.597586			1.50495	1.19259	0.760842	0.907375			1.20885	0.957952	0.921158	0.882426
AT3G44680	1.02976		+	0.87895	0.853546	0.776352	0.662653			1.0301	1.00033	0.828719	0.828989			0.826075	0.8022	1.04244	0.836248
AT3G45230	0.805747		+	1.10704	1.37393	1.16395	1.59918			0.68569	0.851	1.21807	1.03658			0.886055	1.09967	1.08098	1.18872
AT3G45530	1.56883		+	0.757752	0.483005	0.619926	0.299427			1.62932	1.03856	0.820205	0.851833			0.823942	0.525196	1.35352	0.710864
AT3G45638	1.57513		+	3.25698	2.06775	0.235849	0.487678			3.62905	2.30397	0.319645	0.736452			3.92196	2.48993	0.362251	0.901979
AT3G45640	1.44671		+	1.03409	0.714792	0.75816	0.541927			1.20578	0.833464	0.874902	0.7292			1.2075	0.834658	0.886181	0.739658
AT3G45720	6.84228		+	3.73521	0.545901	0.271702	0.148323			5.21288	0.761864	0.54839	0.417798			3.00072	0.438556	1.029	0.451274
AT3G45730	2.30116		+	0.525126	0.228201	1.01203	0.230946			1.53779	0.668268	1.14078	0.762347			0.891226	0.387294	1.4343	0.555496
AT3G45960	2.45721		+	1.05763	0.430417	0.521092	0.224287			1.4096	0.573657	0.682014	0.391242			1.29872	0.528532	1.2886	0.681069
AT3G45970	2.20674		+	1.27201	0.576421	0.838625	0.483401			1.06899	0.48442	1.09536	0.530616			1.09886	0.497955	1.3011	0.647891
AT3G46230	0.461709		+	0.634566	1.37439	1.36423	1.87498			0.626044	1.35593	0.863203	1.17044			0.485561	1.05166	1.79789	1.89077
AT3G46600	1.21371		+	1.10056	0.906781	0.67182	0.609193			1.26199	1.03978	0.861116	0.89537			1.10659	0.911746	1.21502	1.10779
AT3G46980	1.11674		+	0.84972	0.760891	0.66918	0.509173			1.23424	1.10521	0.912587	1.0086			1.0452	0.935935	1.06169	0.993669
AT3G47080	1.62021		+	1.10291	0.680717	0.962465	0.655166			1.3488	0.832484	0.950874	0.791587			1.12342	0.693378	1.06737	0.740088
AT3G47090	1.18854		+	1.21014	1.01818	0.602979	0.61394			1.06656	0.897369	0.990614	0.888947			1.13386	0.953996	0.692396	0.660543
AT3G47340	2.38103		+	0.618613	0.259809	1.19276	0.309891			2.39319	1.00511	1.2192	1.22542			1.80624	0.758598	1.36301	1.03398
AT3G47740	2.45667		+	1.33585	0.543763	0.485256	0.263865			1.96342	0.799219	0.568245	0.454152			1.69827	0.69129	0.743773	0.514163
AT3G47780	1.75484		+	1.58952	0.905791	0.719179	0.651426			1.61509	0.920363	0.857032	0.78878			1.31948	0.75191	1.0113	0.760403
AT3G47960	1.39353		+	0.82723	0.593623	0.859514	0.510227			0.906574	0.650561	0.910149	0.592107			0.848078	0.608583	1.26617	0.770569
AT3G48115	0.575559		+	0.463396	0.805124	0.696911	0.561099			0.641509	1.11458	0.807839	0.900405			0.477507	0.829641	1.11425	0.924426
AT3G48510	1.79888		+	1.74986	0.972752	0.596248	0.580001			2.9673	1.64953	0.572328	0.944071			2.10173	1.16836	1.08128	1.26332
AT3G48520	5.93295		+	2.81615	0.474662	0.377115	0.179002			4.67319	0.787667	0.642091	0.505754			3.85971	0.650555	0.655188	0.426236
AT3G49120	1.51875		+	0.93885	0.618175	0.699902	0.432662			2.14938	1.41523	0.755759	1.06957			1.54916	1.02002	0.844263	0.861169
AT3G49530	1.89424		+	1.36326	0.719689	0.685107	0.493063			1.39906	0.738585	0.853704	0.630533			1.45108	0.766049	0.918326	0.703482
AT3G49740	1.08866		+	1.23221	1.13187	1.48026	1.67546			0.952793	0.875201	1.36917	1.1983			0.967905	0.889082	1.44187	1.28194
AT3G49900	0.567103		+	0.984515	1.73604	1.33474	2.31717			0.730937	1.2889	1.23551	1.59245			0.675315	1.19082	0.880688	1.04874
AT3G50030	3.13271		+	1.62853	0.519846	1.10809	0.576038			2.18152	0.696368	1.25512	0.874026			1.53977	0.491514	1.27301	0.625704
AT3G50190	1.6135		+	0.834239	0.517036	0.949383	0.490865			0.969316	0.600752	1.24501	0.747945			1.1132	0.689925	1.03693	0.715402
AT3G50800	1.29415		+	1.67662	1.29554	0.421429	0.545977			1.56854	1.21203	0.620532	0.752101			1.28007	0.989119	1.02055	1.00945
AT3G50930	3.40591		+	3.27887	0.962698	0.340305	0.327611			3.42513	1.00564	0.653082	0.656767			3.12908	0.91872	0.923473	0.848413
AT3G50970	2.35572		+	0.859389	0.36481	0.712676	0.259991			1.50032	0.636883	0.919499	0.585614			1.62552	0.690033	1.13773	0.785073
AT3G51325	0.369918		+	1.22421	3.3094	0.548037	1.81367			0.807321	2.18243	0.704745	1.53806			0.91107	2.4629	0.705979	1.73875
AT3G52500	1.03625		+	1.13643	1.09667	1.38504	1.51893			0.945745	0.912662	1.34717	1.22951			1.0682	1.03083	1.13727	1.17233
AT3G53100	0.463481		+	0.704842	1.52076	1.02843	1.56399			0.59604	1.28601	1.12115	1.4418			0.630232	1.35978	0.894789	1.21671
AT3G54310	0.645858		+	0.337079	0.521909	0.986906	0.515075			0.696207	1.07796	1.17979	1.27176			0.386823	0.59893	1.01936	0.610525
AT3G54720	0.481697		+	0.696987	1.44694	1.06	1.53376			0.598773	1.24305	1.05405	1.31024			0.651821	1.35318	0.898937	1.21642
AT3G54990	2.19348		+	1.37048	0.624795	0.725617	0.453362			1.79714	0.819308	0.807642	0.661708			1.76572	0.804985	0.875571	0.704822
AT3G55740	1.08014		+	0.991346	0.917793	0.642259	0.58946			1.24936	1.15667	0.718148	0.830657			1.00479	0.930239	0.87204	0.811206
AT3G55980	1.45452		+	1.44362	0.992505	0.377824	0.374992			1.4424	0.991668	0.665278	0.659734			1.54972	1.06545	0.935426	0.996646
AT3G56770	1.06712		+	0.490594	0.459737	1.10136	0.506338			0.984138	0.922236	0.983203	0.906746			1.00055	0.937617	1.11062	1.04134
AT3G57520	1.86049		+	0.540962	0.290763	1.64521	0.478366			1.49266	0.802292	1.423	1.14166			1.11805	0.600945	1.70936	1.02723
AT3G57920	0.290785		+	0.591323	2.03354	0.975145	1.98299			0.369082	1.26926	1.26336	1.60353			0.443448	1.525	1.08177	1.6497
AT3G58770	1.94872		+	0.647587	0.332315	1.23133	0.40919			1.1311	0.580436	1.1841	0.687296			1.21466	0.623311	1.78805	1.11451
AT3G59750	1.49868		+	2.30151	1.53569	1.16581	1.79032			1.37051	0.914478	1.30838	1.19649			1.19035	0.794266	1.7339	1.37718
AT3G60090	0.617291		+	0.797311	1.29163	0.200877	0.259459			1.1447	1.85439	0.309786	0.574465			0.919373	1.48937	0.542257	0.80762
AT3G60130	1.92695		+	1.62882	0.845288	0.755795	0.638864			1.99444	1.03503	0.821239	0.850004			2.64084	1.37048	0.60015	0.822493
AT3G60160	1.0739		+	0.501496	0.466984	0.502942	0.234866			2.4733	2.30309	0.622781	1.43432			0.650762	0.605977	0.883819	0.535574
AT3G60470	6.11674		+	2.8197	0.460981	0.491472	0.226559			6.77203	1.10713	0.439502	0.486585			5.44281	0.889822	0.831317	0.739725
AT3G60870	1.5433		+	1.89058	1.22503	1.40761	1.72437			0.591306	0.383145	1.85137	0.709344			1.22948	0.796657	2.05727	1.63894
AT3G60990	3.84982		+	0.459094	0.119251	0.335431	0.0400004			2.65713	0.690194	0.792011	0.546641			3.61131	0.938046	0.836045	0.784248
AT3G61640	1.19375		+	0.977353	0.818727	0.715866	0.586098			0.894314	0.749165	0.942912	0.706396			0.803688	0.673248	1.1278	0.759292
AT3G61890	1.02157		+	0.851314	0.833339	0.69434	0.57862			0.90548	0.886361	0.855761	0.758513			1.15046	1.12617	0.736359	0.829266
AT3G62010	1.73036		+	1.38067	0.79791	0.776236	0.619366			1.51414	0.875041	0.821113	0.718508			1.70013	0.98253	0.81228	0.79809
AT3G62720	2.40852		+	1.14168	0.474016	0.901631	0.427387			1.49095	0.619032	0.921771	0.570605			1.32804	0.551392	1.20074	0.662076
AT4G00050	8.38011		+	1.17873	0.140659	3.46079	0.48679			3.65044	0.435607	2.39851	1.04481			3.32406	0.396661	3.72227	1.47648
AT4G01110	0.925363		+	0.844738	0.912872	0.662144	0.604452			0.996002	1.07634	0.758621	0.816532			1.05401	1.13902	0.890366	1.01415
AT4G01600	0.612089		+	0.823256	1.34499	1.39852	1.881			0.681595	1.11356	1.40189	1.56108			0.76635	1.25202	0.801056	1.00294
AT4G01670	1.82208		+	0.899999	0.49394	0.953466	0.470955			1.10474	0.606306	1.11842	0.678105			2.45317	1.34636	0.625258	0.841821
AT4G02482	0.63955		+	1.5542	2.43015	0.754602	1.8338			0.492673	0.770343	1.19273	0.918812			0.733616	1.14708	0.873776	1.00229
AT4G02485	0.710096		+	1.06469	1.49936	1.21088	1.81555			0.805787	1.13476	1.03056	1.16943			0.801871	1.12924	0.996219	1.12497
AT4G04700	1.87602		+	1.40488	0.748862	0.790072	0.591655			1.84265	0.982208	0.818589	0.804025			1.60534	0.855713	0.848315	0.725914
AT4G04760	2.55381		+	1.20307	0.471088	1.13868	0.53642			2.16805	0.848946	0.792604	0.672878			2.21832	0.868629	1.03731	0.901035
AT4G04810	0.82767		+	1.05594	1.2758	1.20505	1.53741			0.794201	0.959561	1.28863	1.23652			0.583483	0.704971	1.34551	0.948545
AT4G07820	0.519063		+	0.201759	0.388698	0.834759	0.324469			0.600212	1.15634	0.832122	0.962213			0.313338	0.60366	0.985652	0.594999
AT4G08700	0.591923		+	1.03309	1.74531	0.874635	1.52651			0.83243	1.40631	0.956874	1.34567			0.742087	1.25369	1.02566	1.28586
AT4G09110	0.928652		+	0.390632	0.420643	1.1024	0.463719			0.63468	0.683442	0.924042	0.631529			0.600316	0.646438	0.99726	0.644667
AT4G10000	0.680764		+	0.932269	1.36945	1.27999	1.75287			0.785066	1.15321	1.02192	1.1785			0.771456	1.13322	1.04489	1.18409
AT4G10120	6.89489		+	6.0178	0.87279	0.639337	0.558007			6.52818	0.946813	0.733463	0.694452			9.53523	1.38294	0.786489	1.08767
AT4G10507	2.51227		+	0.195684	0.0778913	1.78901	0.139349			1.22758	0.488632	1.57471	0.769454			1.38859	0.552724	0.864241	0.477687
AT4G11280	1.16584		+	1.49527	1.28257	0.364159	0.467061			1.33409	1.14432	0.678662	0.776609			1.34181	1.15095	0.996346	1.14674
AT4G11655	3.99768		+	1.96834	0.49237	0.837276	0.41225			3.2252	0.806767	0.877802	0.708181			2.57561	0.644276	0.856578	0.551872
AT4G11700	0.661671		+	1.36791	2.06736	2.98797	6.17721			0.559273	0.845243	2.3627	1.99705			0.839561	1.26885	1.99597	2.53258
AT4G11720	0.52222		+	1.12899	2.16189	1.02577	2.21761			1.49958	2.87154	0.765573	2.19838			1.03428	1.98054	1.19861	2.37389
AT4G12310	1.43055		+	0.465467	0.325376	1.02089	0.332174			1.2068	0.843593	0.879396	0.741852			1.01724	0.711084	1.38948	0.98804
AT4G13030	1.11533		+	0.846189	0.758691	0.636064	0.482576			1.05308	0.944193	0.839969	0.793093			0.918491	0.823517	0.976263	0.803969
AT4G14090	1.58649		+	0.500281	0.315339	1.13135	0.356758			1.38224	0.871261	1.18668	1.0339			1.61903	1.02051	1.82792	1.86541
AT4G14368	4.17266		+	0.470203	0.112687	0.87169	0.0982279			4.09189	0.980642	0.576567	0.565406			0.968539	0.232115	1.95564	0.453934
AT4G14700	0.593238		+	0.839971	1.41591	1.12385	1.59127			0.727946	1.22707	1.10392	1.35459			0.703584	1.18601	1.0248	1.21542
AT4G15310	5.12887		+	2.41019	0.469926	0.376689	0.177016			4.35038	0.848214	1.13783	0.965126			1.5262	0.29757	2.55756	0.761053
AT4G15975	0.723157		+	0.279908	0.387065	0.428176	0.165732			0.963751	1.3327	0.898649	1.19763			1.38846	1.92	0.726669	1.39521
AT4G16750	0.776115		+	0.589953	0.760137	0.686895	0.522134			0.650181	0.837738	0.767252	0.642756			0.991752	1.27784	0.643657	0.822492
AT4G17250	1.15742		+	0.924135	0.798446	0.763537	0.609643			1.09111	0.942712	0.914982	0.862564			1.1236	0.970784	1.11278	1.08027
AT4G17480	0.773293		+	0.786151	1.01663	0.595049	0.604943			1.09084	1.41064	0.737335	1.04011			1.05105	1.35918	0.775302	1.05378
AT4G17760	0.819906		+	1.02448	1.24951	1.23539	1.54363			0.814404	0.99329	1.26157	1.2531			0.879202	1.07232	1.10588	1.18585
AT4G17970	0.944931		+	1.57319	1.66487	1.25062	2.08212			0.709881	0.751252	1.61862	1.21599			0.842406	0.891499	1.12642	1.0042
AT4G18300	1.17037		+	0.940619	0.803693	0.761092	0.611684			1.14689	0.979938	0.931472	0.912785			1.01033	0.863251	0.95033	0.820374
AT4G18340	0.833302		+	0.64753	0.777066	0.852691	0.662597			1.00771	1.2093	0.808799	0.97808			0.669128	0.802985	1.09045	0.875614
AT4G18501	1.04515		+	1.55442	1.48727	1.40179	2.08484			0.511693	0.489588	1.74238	0.853049			1.32813	1.27076	0.909475	1.15572
AT4G18510	0.494531		+	0.753867	1.52441	1.04931	1.59958			0.554781	1.12183	0.995434	1.11671			0.461876	0.933969	0.809774	0.756303
AT4G19020	0.79826		+	0.955049	1.19641	1.26552	1.51409			0.779387	0.976357	1.24864	1.21912			0.805019	1.00847	1.15076	1.1605
AT4G19520	4.25228		+	1.02212	0.240369	0.646033	0.155286			2.28654	0.53772	0.825636	0.443961			1.5496	0.364417	1.03544	0.377334
AT4G19680	1.00895		+	0.237022	0.23492	1.41567	0.33257			0.33404	0.331078	1.59273	0.527316			0.923578	0.915387	0.98704	0.903523
AT4G19810	3.65972		+	2.11604	0.578196	0.836316	0.483555			2.94842	0.805641	0.842989	0.679146			3.11979	0.852467	1.02321	0.872253
AT4G20000	1.30055		+	1.71109	1.31567	0.353099	0.46456			1.32019	1.0151	0.625768	0.635219			1.33953	1.02997	0.733422	0.755402
AT4G20860	1.66142		+	1.23995	0.74632	0.684805	0.511083			1.3249	0.79745	0.780222	0.622189			1.10671	0.66612	0.906557	0.603876
AT4G21320	0.565962		+	0.863891	1.52641	1.08687	1.659			0.69579	1.22939	1.15864	1.42443			0.709748	1.25405	1.11881	1.40304
AT4G21380	2.05789		+	0.841427	0.408879	1.22177	0.499557			1.09009	0.529712	1.30332	0.690386			0.514923	0.250219	1.90492	0.476647
AT4G21470	3.27837		+	2.12965	0.649608	0.912773	0.592945			2.82138	0.860606	0.965053	0.83053			2.94935	0.899641	1.11582	1.00384
AT4G21745	1.71096		+	0.327483	0.191403	1.25387	0.239994			0.750878	0.438864	1.10898	0.48669			1.21435	0.709747	0.987035	0.700545
AT4G22710	1.43106		+	0.936499	0.654409	0.640532	0.41917			1.4564	1.01771	1.01775	1.03577			1.16404	0.813408	1.24752	1.01475
AT4G22880	2.68438		+	0.791216	0.294748	1.20079	0.35393			1.961	0.730523	1.28007	0.935121			2.2847	0.85111	2.19018	1.86408
AT4G23190	1.70925		+	1.08941	0.637359	0.714071	0.45512			1.46082	0.854657	0.841694	0.719359			1.09	0.637705	1.05062	0.669984
AT4G23700	3.56411		+	1.7053	0.478465	0.987914	0.472682			2.54396	0.71377	1.03852	0.741267			5.60455	1.5725	0.484042	0.761153
AT4G24415	0.773862		+	0.651258	0.841568	0.738995	0.621915			0.751359	0.970921	0.7621	0.739939			0.639785	0.826742	1.03382	0.854705
AT4G25220	1.84527		+	0.839246	0.45481	0.748198	0.340288			1.37994	0.747824	1.0267	0.767789			1.30043	0.704736	0.924454	0.651496
AT4G25380	16.8839		+	3.31943	0.196603	2.13178	0.419114			6.65806	0.394343	1.85723	0.732384			4.8824	0.289174	2.41403	0.698075
AT4G25390	3.28081		+	1.83873	0.560449	0.620387	0.347695			2.45457	0.748161	0.772265	0.577779			2.54838	0.776754	0.859799	0.667852
AT4G25480	2.04159		+	1.12662	0.551836	0.581911	0.321119			1.77634	0.870078	0.9411	0.81883			3.18344	1.55929	1.13073	1.76314
AT4G25600	0.866221		+	1.09721	1.26667	1.29322	1.63808			0.703066	0.811647	1.42434	1.15606			0.963945	1.11282	1.21711	1.35442
AT4G25640	0.982037		+	0.629501	0.641016	0.960169	0.615484			0.858426	0.874128	1.01185	0.884484			0.897507	0.913924	1.19517	1.09229
AT4G25760	0.754713		+	1.77276	2.34893	0.812597	1.90873			0.865479	1.14677	1.0186	1.16809			1.42224	1.88447	0.752712	1.41846
AT4G26770	1.72314		+	1.1937	0.692747	0.706541	0.489454			1.42764	0.82851	0.824528	0.683129			2.05705	1.19378	0.916856	1.09452
AT4G27410	1.64485		+	0.758569	0.461179	1.11403	0.513768			1.07696	0.654747	1.14002	0.746428			1.22126	0.742474	0.925181	0.686923
AT4G27435	0.573368		+	1.1557	2.01563	0.762346	1.53661			0.840837	1.46649	0.861633	1.26358			0.854377	1.4901	0.873117	1.30103
AT4G27652	1.49267		+	1.95179	1.30758	0.44541	0.582409			1.55265	1.04018	0.710222	0.738757			1.16599	0.781139	1.32375	1.03404
AT4G27852	2.82943		+	1.56073	0.551606	0.640099	0.353082			2.46884	0.872557	0.693383	0.605017			3.25324	1.14979	0.639805	0.735638
AT4G29050	1.143		+	0.707049	0.618591	0.676556	0.418511			1.21646	1.06427	0.67814	0.721722			1.0546	0.92266	0.740872	0.683572
AT4G29450	1.83798		+	0.510368	0.277678	0.76093	0.211294			1.31877	0.71751	0.764251	0.548358			1.28787	0.700696	0.86763	0.607945
AT4G30320	1.20858		+	0.958867	0.793384	0.496683	0.39406			1.31495	1.08802	0.641158	0.69759			1.34919	1.11635	0.633819	0.707561
AT4G31240	4.84215		+	3.49404	0.721589	0.8945	0.645461			3.47965	0.718618	0.943107	0.677733			4.99966	1.03253	1.06695	1.10166
AT4G31270	0.837547		+	0.950185	1.13449	1.37422	1.55903			0.816981	0.975444	1.31451	1.28223			0.802127	0.957709	1.23451	1.1823
AT4G31380	0.901197		+	2.64237	2.93206	0.183288	0.537411			1.98425	2.20179	0.360527	0.793805			1.94117	2.15399	0.43268	0.931989
AT4G33490	0.648827		+	1.08452	1.67151	0.945676	1.58071			0.865478	1.33391	1.00635	1.34238			0.770841	1.18805	0.957074	1.13705
AT4G33710	192.836		+	18.0329	0.0935144	0.995503	0.0930938			#DIV/0!	#DIV/0!	0	0.389135			82.5051	0.427852	0.490543	0.20988
AT4G33920	1.76364		+	1.24972	0.708602	0.74732	0.529552			1.30037	0.737321	0.887443	0.65433			1.11729	0.633517	1.0061	0.637383
AT4G34131	2.06416		+	1.22591	0.593905	0.689751	0.409647			1.69019	0.818825	0.918286	0.751915			1.39346	0.675074	1.15477	0.779553
AT4G34410	1.51968		+	2.42556	1.59609	0.0953188	0.152138			1.80901	1.19039	0.427828	0.509281			2.48971	1.63831	0.464829	0.761533
AT4G35180	1.93716		+	1.21074	0.62501	0.590495	0.369065			1.83632	0.947943	0.803343	0.761524			1.34112	0.692311	0.925993	0.641075
AT4G35350	0.50281		+	0.945094	1.87963	0.80039	1.50443			0.829524	1.64978	0.843689	1.3919			0.744814	1.4813	0.758832	1.12406
AT4G36500	1.33999		+	1.78059	1.32881	0.476202	0.632783			1.44065	1.07512	0.685836	0.737355			1.61127	1.20245	0.69394	0.83443
AT4G36740	1.2302		+	1.0665	0.866935	0.716335	0.621016			0.83787	0.681085	0.782219	0.532758			1.13734	0.924519	1.23355	1.14044
AT4G37050	1.91357		+	0.985777	0.515151	0.674474	0.347456			1.65057	0.862559	0.787968	0.67967			1.25382	0.655225	1.05864	0.693647
AT4G37070	1.59148		+	0.923793	0.580463	0.970386	0.563273			1.20575	0.757632	1.01506	0.769044			1.46469	0.920335	0.774604	0.712895
AT4G37220	2.18975		+	0.854376	0.390171	0.930335	0.36299			0.785924	0.358911	1.48131	0.531658			2.00691	0.916503	0.79093	0.72489
AT4G37380	0.686635		+	1.16215	1.69253	1.03508	1.75189			0.421898	0.614443	1.2546	0.77088			0.67737	0.986507	1.17796	1.16206
AT4G37780	0.747126		+	0.30931	0.414	1.45288	0.601491			0.619651	0.82938	1.12647	0.934274			0.783239	1.04834	1.37106	1.43733
AT4G38070	0.885224		+	1.22067	1.37894	1.22418	1.68807			0.746839	0.843672	1.34268	1.13278			1.10099	1.24374	0.87566	1.0891
AT4G38490	0.624496		+	1.0037	1.60722	0.953104	1.53185			0.669062	1.07136	1.1647	1.24781			0.744027	1.1914	0.99194	1.1818
AT4G38950	1.60446		+	1.35498	0.844512	0.688546	0.581485			1.31063	0.816866	0.863511	0.705373			1.37828	0.859034	0.792252	0.680571
AT4G39640	2.96171		+	1.42827	0.482243	0.83333	0.401867			1.86134	0.628466	0.857274	0.538768			1.5547	0.524931	0.864074	0.453579
AT4G39800	0.587076		+	0.968015	1.64888	0.921805	1.51994			0.65351	1.11316	0.943668	1.05045			0.813972	1.38649	0.972941	1.34897
AT4G39830	1.66381		+	1.14542	0.688434	0.835015	0.574853			1.28401	0.771728	0.767633	0.592404			1.33901	0.804782	0.928009	0.746845
AT5G01200	0.585083		+	1.01536	1.73541	1.0391	1.80327			0.421541	0.720482	1.22852	0.885124			0.857601	1.46578	0.77058	1.1295
AT5G01820	1.75465		+	1.95054	1.11164	0.554538	0.616446			1.84713	1.05271	0.73308	0.771717			2.53222	1.44315	0.705172	1.01767
AT5G01850	1.26149		+	1.01161	0.801912	0.758829	0.608515			1.31983	1.04624	0.741814	0.776118			1.01298	0.803001	0.895411	0.719016
AT5G02170	2.93795		+	2.62105	0.892134	0.624582	0.557211			3.10203	1.05585	0.687722	0.72613			5.24382	1.78485	0.566608	1.01131
AT5G02270	1.57843		+	0.970392	0.614783	1.07102	0.658447			0.942437	0.597072	1.17939	0.704182			1.35036	0.855508	1.15435	0.98756
AT5G03210	1.36029		+	2.42412	1.78206	0.313289	0.5583			1.93942	1.42574	0.620248	0.884311			2.1855	1.60664	0.776782	1.24801
AT5G03550	2.99993		+	1.44767	0.482568	1.18176	0.57028			1.94273	0.647593	1.12412	0.72797			3.611	1.2037	0.69376	0.835077
AT5G03640	1.30147		+	0.828635	0.636693	0.760175	0.483998			1.22052	0.937804	0.84157	0.789228			1.32396	1.01728	0.708778	0.721026
AT5G03800	1.01612		+	0.783698	0.771264	0.818849	0.631549			0.991922	0.976185	0.925118	0.903086			0.940471	0.92555	1.09526	1.01372
AT5G04730	0.213373		+	0.25815	1.20985	0.434154	0.525262			0.227865	1.06792	0.665347	0.710539			0.151382	0.709474	1.0871	0.771269
AT5G05410	1.00083		+	0.828064	0.827375	0.501056	0.414562			0.771283	0.770642	0.833715	0.642496			0.733945	0.733335	1.40227	1.02833
AT5G05420	0.338787		+	0.649317	1.9166	0.97761	1.87368			0.582689	1.71993	0.841125	1.44668			0.248255	0.732778	0.859155	0.62957
AT5G05900	3.75812		+	1.81537	0.483053	0.979903	0.473345			2.85823	0.760548	0.967832	0.736082			2.78782	0.741812	1.10736	0.821451
AT5G06755	1.59079		+	1.08051	0.679228	0.190679	0.129515			5.68868	3.576	0.12796	0.457584			2.05854	1.29404	0.587781	0.76061
AT5G07010	3.03891		+	1.84059	0.605674	0.773188	0.468299			2.58624	0.85104	0.792932	0.674817			2.05543	0.676371	1.02735	0.69487
AT5G07280	3.6721		+	1.42756	0.388758	0.898007	0.349108			3.73804	1.01796	0.783101	0.797162			3.30623	0.900364	0.962263	0.866387
AT5G07440	3.10988		+	1.52876	0.49158	1.12737	0.554192			2.63232	0.846438	1.09027	0.922842			2.54415	0.818087	0.954637	0.780977
AT5G08380	4.31394		+	2.19299	0.50835	0.792471	0.402853			3.25516	0.754569	0.907444	0.684729			4.00278	0.927871	0.985771	0.914668
AT5G10572	0.728096		+	0.850116	1.16759	1.59108	1.85773			1.24044	1.70367	1.01056	1.72165			1.37002	1.88165	0.8332	1.56779
AT5G10605	0.966429		+	1.14922	1.18914	0.397789	0.473028			2.37795	2.46055	0.444689	1.09418			0.991325	1.02576	0.826432	0.847722
AT5G11590	0.583761		+	0.350611	0.600607	0.960467	0.576864			0.568611	0.974049	0.878375	0.85558			0.501685	0.859403	0.819195	0.704019
AT5G12900	1.04888		+	0.836325	0.797354	0.774731	0.617735			0.970145	0.924938	0.846788	0.783226			0.851396	0.811723	0.914764	0.742535
AT5G13150	1.32858		+	1.06928	0.804825	0.693409	0.558073			1.28788	0.969362	0.801222	0.776674			1.26818	0.95454	0.82891	0.791228
AT5G13250	0.802988		+	0.670604	0.835136	0.614695	0.513354			0.871202	1.08495	0.721626	0.782928			1.00489	1.25144	0.766828	0.959636
AT5G13820	2.38632		+	1.75901	0.737123	0.836712	0.61676			2.09083	0.876171	0.859398	0.75298			2.28487	0.957485	0.96473	0.923715
AT5G14510	0.489426		+	0.986907	2.01646	0.814412	1.64223			0.843214	1.72286	0.774683	1.33467			0.818072	1.67149	0.754183	1.26061
AT5G14700	2.15476		+	0.959923	0.44549	1.03406	0.460662			1.44486	0.670544	1.11799	0.749664			1.19842	0.556173	1.24046	0.689908
AT5G14870	0.719908		+	1.19417	1.65878	1.251	2.07514			0.866352	1.20342	1.4634	1.76109			1.24172	1.72483	0.811193	1.39917
AT5G15720	0.56544		+	1.7696	3.1296	0.645871	2.02132			1.00787	1.78246	0.882637	1.57326			1.1263	1.9919	0.685647	1.36574
AT5G15725	1.50458		+	0.796064	0.529095	4.13573	2.1882			0.823791	0.547523	2.42928	1.33009			0.786664	0.522848	2.51204	1.31341
AT5G16740	1.40427		+	1.36826	0.97436	0.312149	0.304145			2.08626	1.48566	0.202925	0.301477			2.78429	1.98274	0.621659	1.23259
AT5G17220	2.52115		+	0.700219	0.277738	1.18856	0.330107			1.72808	0.685433	1.27558	0.874325			2.05653	0.81571	2.30042	1.87647
AT5G17360	1.09014		+	0.698258	0.64052	0.837462	0.536412			0.76248	0.699432	1.2071	0.844284			0.852673	0.782167	1.18599	0.927641
AT5G17590	0.997833		+	0.899354	0.901307	0.615712	0.554946			0.692448	0.693952	0.803469	0.557569			1.04018	1.04244	0.852918	0.889115
AT5G17780	1.92586		+	1.12374	0.583497	0.776475	0.453071			1.49193	0.774682	0.945877	0.732753			1.21313	0.629913	1.30015	0.81898
AT5G17820	1.41879		+	1.20926	0.852319	0.765206	0.6522			1.19442	0.841855	0.899554	0.757294			1.54453	1.08862	0.791617	0.861771
AT5G17850	1.21016		+	1.06148	0.877137	0.50922	0.446656			1.11943	0.925024	0.741628	0.686024			1.04121	0.860391	0.836494	0.719711
AT5G18100	0.769795		+	1.0948	1.4222	1.28287	1.8245			0.729967	0.948261	1.38647	1.31474			0.782198	1.01611	1.1528	1.17137
AT5G18270	1.99288		+	1.09306	0.548484	0.892119	0.489313			1.28629	0.64544	0.908811	0.586583			1.32389	0.664307	1.0184	0.676532
AT5G18510	1.01561		+	1.59637	1.57184	1.82653	2.871			0.63091	0.621215	1.68668	1.04779			1.27119	1.25166	1.03425	1.29452
AT5G19220	1.82713		+	0.921949	0.504588	0.899983	0.454121			1.44614	0.791483	0.913818	0.723272			1.13069	0.618833	1.56361	0.967614
AT5G19240	1.67479		+	0.784757	0.46857	0.507666	0.237877			1.29254	0.771762	0.752002	0.580367			0.999755	0.596943	1.16873	0.697668
AT5G19560	1.62172		+	0.837245	0.516271	0.748647	0.386505			1.23025	0.758611	0.843321	0.639753			1.13611	0.700561	1.20479	0.844026
AT5G19600	0.371191		+	0.578747	1.55916	1.92053	2.99443			0.442017	1.19081	1.79387	2.13615			0.290253	0.781952	1.19741	0.936321
AT5G19890	0.891415		+	0.51421	0.576847	1.0399	0.599864			0.939857	1.05434	0.754371	0.795365			0.89901	1.00852	0.720133	0.726269
AT5G21080	1.3517		+	1.42819	1.05659	0.595013	0.628686			1.20412	0.890821	0.796954	0.709943			1.79167	1.32549	0.717182	0.95062
AT5G21120	3.36663		+	1.41244	0.419541	0.648409	0.272034			2.38627	0.708799	0.645255	0.457356			1.42808	0.424187	1.77836	0.754355
AT5G22870	0.356682		+	0.728625	2.04279	0.792426	1.61876			0.681178	1.90976	0.828598	1.58243			0.542165	1.52002	0.873998	1.3285
AT5G23320	0.624238		+	0.807125	1.29298	1.17767	1.52269			0.740599	1.1864	1.03143	1.22369			0.974027	1.56035	0.796993	1.24358
AT5G23860	0.54109		+	0.767499	1.41843	1.11778	1.58549			0.571649	1.05648	1.18697	1.25401			0.720695	1.33193	0.993336	1.32306
AT5G24090	1.51842		+	1.03019	0.678461	0.867499	0.588564			1.23477	0.813193	0.944633	0.768169			1.49963	0.987625	0.70238	0.693688
AT5G24190	1.31848		+	0.161019	0.122125	0.74777	0.0913215			0.62453	0.473675	0.91879	0.435207			1.89337	1.43603	0.472773	0.678916
AT5G24590	1.36775		+	1.14848	0.839679	0.68613	0.576129			1.24532	0.910487	0.812931	0.740164			1.08655	0.7944	0.990376	0.786755
AT5G24670	1.03198		+	1.19421	1.1572	1.4214	1.64485			0.710638	0.688615	1.45741	1.0036			0.858095	0.831502	1.05287	0.87546
AT5G24850	1.84837		+	0.864245	0.467571	1.31803	0.616274			1.2114	0.655389	1.2463	0.81681			1.23992	0.670816	1.49468	1.00266
AT5G25620	0.632647		+	1.20334	1.90207	0.79942	1.52055			0.904073	1.42903	0.915534	1.30833			0.887938	1.40353	0.866832	1.21662
AT5G25790	0.925215		+	1.19162	1.28794	1.18909	1.53148			0.992759	1.073	1.12742	1.20972			0.913587	0.987431	1.00748	0.994813
AT5G36260	1.84214		+	0.904455	0.490981	1.04802	0.514556			1.10723	0.601059	0.978014	0.587844			1.25887	0.683373	0.972338	0.66447
AT5G36740	2.02536		+	1.54857	0.764591	2.64327	2.02102			0.447258	0.220829	3.92865	0.867562			0.875168	0.432106	3.82373	1.65225
AT5G37540	0.937016		+	0.732096	0.781306	0.521328	0.407317			0.819012	0.874064	0.71796	0.627543			1.00385	1.07132	0.896324	0.960252
AT5G37750	1.10082		+	0.454279	0.412672	0.437364	0.180488			1.69377	1.53864	0.546152	0.840331			0.822936	0.747564	1.02478	0.76609
AT5G37770	1.99367		+	1.89433	0.950171	0.531417	0.504937			1.47886	0.741775	0.785846	0.582921			1.47178	0.738224	1.23338	0.910508
AT5G38350	1.4518		+	0.88875	0.612172	0.451448	0.276364			1.29138	0.889506	0.72923	0.648654			0.873179	0.601447	1.03054	0.619815
AT5G38710	4.95561		+	2.75874	0.556691	1.17577	0.654541			4.66956	0.942276	0.909809	0.857291			5.18388	1.04606	0.832028	0.870353
AT5G39020	0.841384		+	0.84246	1.00128	0.610765	0.611546			0.96809	1.15059	0.689931	0.79383			0.868521	1.03225	0.718105	0.741266
AT5G39030	5.79653		+	1.98252	0.342019	0.518226	0.177243			8.88943	1.53358	0.516631	0.792295			4.86352	0.83904	0.557684	0.467919
AT5G39110	2.77535		+	0.683621	0.246319	0.723566	0.178228			1.615	0.581911	0.789956	0.459684			1.35444	0.488026	0.947734	0.462519
AT5G39120	4.40856		+	2.12375	0.481734	0.315333	0.151906			4.98639	1.13107	0.350283	0.396195			2.89323	0.656274	0.524576	0.344266
AT5G39520	6.88108		+	0.46069	0.0669501	1.95941	0.131183			10.4318	1.51601	0.523355	0.793411			1.50942	0.219357	2.61931	0.574564
AT5G39610	4.40643		+	3.81827	0.866522	0.74011	0.641321			6.01803	1.36574	0.745837	1.01862			4.32669	0.981903	0.71875	0.705743
AT5G39820	1.8309		+	1.46331	0.799231	2.13512	1.70646			1.04158	0.568891	1.82027	1.03554			2.10635	1.15045	1.92801	2.21807
AT5G40000	3.77378		+	3.59265	0.952003	0.245901	0.234098			4.85879	1.28751	0.431064	0.555001			2.49914	0.662239	0.913502	0.604956
AT5G40170	1.33705		+	1.10176	0.824027	0.599081	0.493659			1.43739	1.07505	0.76808	0.825722			1.10387	0.825601	0.895999	0.739737
AT5G40330	0.774702		+	1.40331	1.81142	0.99416	1.80084			0.867677	1.12001	0.947883	1.06164			1.32025	1.70421	0.888436	1.51408
AT5G40570	0.889661		+	1.22297	1.37464	1.64102	2.25582			0.872602	0.980825	1.4618	1.43377			1.03684	1.16544	1.03224	1.20301
AT5G40600	0.917324		+	1.18291	1.28952	1.29801	1.6738			0.821332	0.895357	1.28963	1.15468			0.792557	0.863988	1.41319	1.22098
AT5G41080	5.4829		+	2.36753	0.431802	1.09342	0.472142			3.05561	0.557299	1.20468	0.671366			3.88166	0.707957	1.25688	0.889819
AT5G41280	3.67043		+	1.83664	0.500388	0.708489	0.35452			3.37255	0.918844	0.720145	0.661701			3.18515	0.867787	0.781277	0.677981
AT5G41290	1.92884		+	1.01641	0.526954	0.808351	0.425964			2.22161	1.15179	0.736398	0.848175			1.7186	0.891003	0.823019	0.733312
AT5G41650	1.5991		+	0.704206	0.440377	0.998426	0.439684			1.52232	0.951984	0.882713	0.840329			0.920737	0.575785	1.72853	0.995264
AT5G41810	1.40167		+	1.59416	1.13733	0.507271	0.576934			1.45126	1.03538	0.666085	0.68965			1.79016	1.27716	0.727128	0.928658
AT5G41910	1.06009		+	0.68625	0.647349	0.680444	0.440485			1.16939	1.1031	0.78197	0.862594			0.785675	0.741138	1.07307	0.795292
AT5G42050	1.9978		+	1.55748	0.779595	0.801042	0.624489			1.6701	0.835969	0.86249	0.721015			1.58916	0.795453	0.995714	0.792044
AT5G42250	0.841062		+	0.641181	0.762346	0.742212	0.565823			0.755499	0.898267	0.880923	0.791305			0.929194	1.10479	0.835178	0.922693
AT5G42591	0.820165		+	2.03988	2.48715	0.761758	1.89461			0.532587	0.649365	1.2476	0.810149			1.30238	1.58795	0.933523	1.48238
AT5G42930	2.5255		+	3.73684	1.47965	0.323891	0.479245			3.21841	1.27437	0.549484	0.700243			3.36232	1.33135	0.506196	0.673923
AT5G43030	1.76239		+	0.816958	0.46355	0.499411	0.231502			1.41462	0.802669	0.853053	0.684719			0.976016	0.553801	1.40029	0.775481
AT5G43500	0.953421		+	0.701922	0.736214	0.718898	0.529263			0.851736	0.893347	0.805414	0.719514			0.938581	0.984435	0.855355	0.842041
AT5G43520	0.780583		+	0.241143	0.308926	0.529257	0.163501			0.575459	0.737217	0.794594	0.585788			0.445324	0.570501	1.20407	0.686921
AT5G43730	1.11461		+	0.791536	0.710144	0.530523	0.376747			1.01735	0.912742	0.796409	0.726916			0.922294	0.827457	0.903584	0.747677
AT5G44020	1.02893		+	0.882079	0.857279	0.689976	0.591502			0.937159	0.91081	0.802904	0.731293			1.17854	1.1454	0.698567	0.80014
AT5G44680	0.344305		+	0.505036	1.46683	1.33814	1.96282			0.355276	1.03187	1.20517	1.24358			0.783779	2.27641	0.509128	1.15899
AT5G45000	1.83824		+	1.38154	0.75156	0.703623	0.528815			1.7816	0.969192	0.774686	0.750819			1.33941	0.728637	0.949375	0.691749
AT5G45340	1.19127		+	1.098	0.921704	0.63483	0.585125			1.34061	1.12536	0.718212	0.808248			1.04879	0.880396	1.40176	1.2341
AT5G45960	1.1222		+	1.85244	1.65073	1.96449	3.24283			3.23199	2.88005	0.898432	2.58753			1.55937	1.38957	0.738833	1.02666
AT5G46160	0.930794		+	0.973118	1.04547	1.46047	1.52688			0.765516	0.822433	1.41838	1.16652			0.8692	0.933826	1.24018	1.15811
AT5G46295	0.821178		+	0.649816	0.791321	0.158853	0.125704			1.45766	1.77509	0.381204	0.67667			1.12118	1.36533	0.582688	0.795564
AT5G46490	1.09603		+	0.819523	0.747722	0.761257	0.569209			1.28786	1.17503	0.75666	0.889096			0.677021	0.617705	1.12535	0.695133
AT5G46520	1.69355		+	0.743506	0.439022	0.385061	0.16905			1.61808	0.955435	0.63914	0.610657			1.15351	0.681121	1.04232	0.709944
AT5G48100	1.00361		+	1.08321	1.07932	1.83852	1.98434			1.27292	1.26834	1.06856	1.35529			1.1135	1.1095	1.96196	2.17679
AT5G48175	3.1035		+	1.65312	0.532665	0.668057	0.355851			4.05461	1.30647	0.694119	0.906843			2.56842	0.827589	0.935635	0.774322
AT5G49620	2.47784		+	2.05643	0.829932	0.629346	0.522314			2.3797	0.960396	0.731367	0.702402			2.10555	0.849755	0.951725	0.808733
AT5G49690	5.23593		+	2.53917	0.484951	1.19745	0.580706			4.29969	0.821189	1.14443	0.939794			3.56248	0.680391	1.04593	0.71164
AT5G49730	0.268043		+	0.989034	3.68982	0.960216	3.54303			0.616643	2.30053	0.567808	1.30626			0.348688	1.30086	0.615374	0.800517
AT5G50130	2.5807		+	0.501182	0.194204	1.50812	0.292883			0.816364	0.316334	1.49889	0.474149			0.712678	0.276157	2.86815	0.79206
AT5G50175	0.733577		+	1.04706	1.42733	1.34084	1.91381			0.651356	0.887917	1.15034	1.0214			0.550803	0.750846	1.19532	0.8975
AT5G50750	1.18276		+	0.575735	0.486774	0.547696	0.266604			0.834554	0.7056	0.725164	0.511676			0.604235	0.51087	1.59833	0.816539
AT5G51580	1.61934		+	1.10686	0.683528	0.937743	0.640974			1.348	0.832438	0.904972	0.753332			1.28839	0.795627	0.878579	0.699021
AT5G51990	1.37235		+	0.998385	0.727499	0.229286	0.166805			1.68163	1.22536	0.258765	0.31708			1.30238	0.949016	0.454056	0.430906
AT5G52630	0.821652		+	1.1309	1.37638	1.15191	1.58546			0.839223	1.02139	1.22941	1.2557			0.897515	1.09233	1.14593	1.25174
AT5G52720	5.28631		+	1.29979	0.245878	1.19746	0.29443			3.55929	0.673303	1.2328	0.83005			1.29151	0.244313	1.24601	0.304416
AT5G53970	2.7086		+	1.41438	0.522182	1.17151	0.61174			2.11799	0.781952	1.18486	0.926506			1.75599	0.648302	1.11703	0.724171
AT5G53990	3.11907		+	2.28834	0.733661	0.728278	0.534309			3.22271	1.03323	0.832878	0.860554			2.54875	0.817152	0.872502	0.712967
AT5G54230	0.95635		+	0.486939	0.509164	0.917406	0.46711			0.73106	0.764427	1.05465	0.806204			0.757817	0.792405	0.998666	0.791348
AT5G54300	0.915331		+	0.56197	0.613953	0.864609	0.530829			0.614368	0.671198	1.09926	0.73782			0.586231	0.640459	1.13769	0.728641
AT5G54510	1.0034		+	0.723253	0.720798	0.856396	0.617289			1.03297	1.02947	0.808885	0.83272			0.855961	0.853056	1.29087	1.10118
AT5G55400	1.34583		+	1.03055	0.765739	0.828664	0.63454			1.02758	0.763531	0.916331	0.699647			1.3212	0.981697	0.931609	0.914558
AT5G56080	1.13376		+	0.833717	0.735357	0.630599	0.463715			1.5498	1.36696	0.723378	0.988829			0.893516	0.7881	1.21727	0.95933
AT5G56100	0.112397		+	0.153625	1.36681	1.30904	1.78921			0.22412	1.994	1.06124	2.1161			0.214547	1.90883	0.781417	1.4916
AT5G57450	0.904244		+	1.11247	1.23027	1.28983	1.58685			0.977291	1.08078	1.20618	1.30362			0.711922	0.787312	1.19614	0.941736
AT5G57530	1.09561		+	0.857914	0.783044	0.635728	0.497803			0.831612	0.759038	0.864383	0.656099			1.19869	1.09408	0.711589	0.778534
AT5G57770	0.523748		+	1.10677	2.11318	0.775918	1.63965			0.666423	1.27241	0.990392	1.26019			0.841209	1.60613	0.770123	1.23692
AT5G58280	0.455797		+	1.50364	3.29892	1.17062	3.8618			0.995664	2.18444	1.27451	2.78409			2.3528	5.16194	0.830069	4.28477
AT5G58680	1.4722		+	1.46978	0.998354	0.356704	0.356117			3.01173	2.04573	0.375907	0.769006			1.98122	1.34576	0.526969	0.709171
AT5G58770	0.977928		+	0.670802	0.685942	0.650876	0.446463			0.958737	0.980376	0.843541	0.826987			0.810024	0.828306	1.37596	1.13972
AT5G59030	0.952321		+	1.2642	1.3275	1.21888	1.61806			0.807477	0.847904	1.4698	1.24625			0.980401	1.02949	1.16877	1.20323
AT5G60490	0.310354		+	0.675236	2.1757	0.856095	1.86261			0.557043	1.79487	1.00123	1.79708			0.468917	1.51091	1.03358	1.56165
AT5G62140	1.24205		+	0.836768	0.673699	0.802197	0.540439			0.910112	0.73275	1.05867	0.775739			1.76656	1.4223	0.69957	0.994995
AT5G62330	4.34209		+	1.3264	0.305475	0.856652	0.261686			2.40235	0.553271	0.927984	0.513426			1.62008	0.37311	1.68498	0.628683
AT5G62420	0.185952		+	0.553629	2.97728	1.25049	3.72306			0.267745	1.43986	1.06878	1.5389			0.271597	1.46058	0.977664	1.42796
AT5G62470	1.70897		+	0.831096	0.486315	1.05543	0.51327			0.85079	0.497839	0.941548	0.468739			1.22379	0.716098	1.32355	0.947793
AT5G63020	1.26598		+	0.778256	0.614746	0.820914	0.504654			1.12316	0.887187	0.920232	0.816418			0.974626	0.769859	0.957966	0.737499
AT5G63130	2.96229		+	5.16982	1.74521	0.338384	0.59055			2.94105	0.99283	0.7147	0.709576			5.18442	1.75014	0.693763	1.21418
AT5G64395	0.331477		+	0.794648	2.3973	1.6388	3.92869			0.73287	2.21092	1.27952	2.82893			1.14254	3.44683	0.802289	2.76536
AT5G64440	1.23133		+	1.02912	0.835783	0.793951	0.66357			1.35072	1.09697	0.883012	0.968636			1.14587	0.930603	0.93133	0.866699
AT5G64640	0.874445		+	1.00945	1.15439	1.41907	1.63815			0.647197	0.740123	1.39055	1.02918			0.901583	1.03103	1.34625	1.38803
AT5G64810	4.91245		+	3.43847	0.69995	0.471984	0.330365			4.15234	0.84527	0.798253	0.674739			2.51934	0.512848	1.04685	0.536876
AT5G65690	3.37273		+	1.09	0.323179	0.994212	0.321309			3.28313	0.973436	0.739374	0.719733			2.34563	0.695469	0.966669	0.672288
AT5G65850	0.673362		+	0.384238	0.570627	0.416812	0.237844			0.85919	1.27597	0.490546	0.625922			0.45533	0.676205	1.08383	0.732893
AT5G66400	5.22511		+	0.514907	0.0985446	2.84571	0.280429			0.820352	0.157002	3.29624	0.517516			3.18708	0.609954	1.8017	1.09896
AT5G66580	2.14873		+	0.963082	0.448209	1.02215	0.458135			1.21826	0.566968	1.0661	0.604442			0.962994	0.448168	1.56547	0.701595
AT5G66770	0.549066		+	0.773615	1.40897	1.22384	1.72435			0.573775	1.045	1.144	1.19548			0.712189	1.29709	1.08064	1.40169
AT5G66815	0.406652		+	1.01622	2.49898	0.85101	2.12666			0.770957	1.89587	0.87553	1.65989			0.657843	1.61771	0.733385	1.1864
AT5G67600	0.920245		+	1.24307	1.3508	1.24213	1.67787			0.815357	0.886022	1.27893	1.13316			0.971112	1.05528	0.926175	0.97737
ATMG00670	2.43571		+	4.17587	1.71444	0.952084	1.63229			1.62992	0.669179	1.41612	0.947639			1.52328	0.625394	1.37078	0.857278
AT1G34330	2.70484		+	0.981289	0.36279	0.350698	0.12723			1.3437	0.496775	0.743814	0.369508			2.17221	0.803083	0.973973	0.782181
AT2G14090	0.825972		+	0.575265	0.69647	0.729633	0.508168			0.734668	0.889459	1.11146	0.988597			0.675548	0.817883	1.20454	0.985172
AT4G13900	2.70619		+	0.862406	0.318679	0.705059	0.224687			1.72274	0.636593	1.13289	0.721193			1.33664	0.49392	2.08181	1.02824
AT5G11242	1.3514		+	0.211383	0.156418	1.2051	0.188499			0.769024	0.569058	1.74567	0.993387			0.85182	0.630325	1.33018	0.838446
AT5G37072	0.640882		+	1.1771	1.83669	2.24228	4.11837			0.663898	1.03591	1.68373	1.74419			0.790961	1.23418	1.48797	1.83642
AT5G66455	0.716839		+	1.36738	1.90751	0.978846	1.86716			0.587022	0.818904	1.26732	1.03781			0.802197	1.11908	0.858674	0.960921
AT1G15300	0.831663		+	1.33027	1.59952	0.940134	1.50377			1.09609	1.31795	0.961261	1.2669			0.942819	1.13366	0.940253	1.06592
AT1G33817	1.12762		+	0.132408	0.117422	1.23681	0.145229			0.389409	0.345335	2.40089	0.829111			0.255185	0.226303	2.07658	0.469935
AT2G09800	2.07407		+	0.753535	0.363312	0.436116	0.158446			1.76411	0.850557	0.898366	0.764111			2.11452	1.01951	0.998846	1.01833
AT2G24760	0.897741		+	0.359835	0.400823	0.472733	0.189482			1.25991	1.40342	0.547422	0.768262			0.75683	0.843038	1.02555	0.864579
AT5G18633	3.02164		+	0.466821	0.154492	0.65906	0.10182			2.68014	0.88698	0.718797	0.637559			1.9232	0.636475	0.995245	0.633448
AT5G28415	0.859533		+	0.150605	0.175217	0.495955	0.0869			0.874783	1.01774	0.735499	0.748549			0.479859	0.558279	1.31452	0.733867
AT4G39510	0.956465	+		0.646544	0.675972	1.75096	1.1836		+	1.10252	1.1527	1.30787	1.50758	+	+	0.911206	0.952681	1.98919	1.89506
AT1G32970	3.13197	+		6.68789	2.13536	0.220005	0.469789		+	2.7591	0.880947	0.670596	0.590759		+	3.04605	0.972566	0.655459	0.637477
AT4G29905	0.394225	+		0.195873	0.496855	3.20393	1.59189		+	0.277786	0.704639	2.52207	1.77715	+		0.175432	0.445004	2.05961	0.916538
AT2G17330	3.78061	+		5.35848	1.41736	0.279669	0.396391		+	2.42975	0.642686	0.722346	0.464242	+		4.66856	1.23487	0.519828	0.64192
AT1G01750	1.47637	+		1.34448	0.910665	0.565918	0.515362		+	1.25251	0.848374	0.747251	0.633948			1.60208	1.08515	0.754935	0.819215
AT1G12150	1.33724	+		1.72553	1.29037	0.372477	0.480633		+	1.22299	0.914562	0.60712	0.555249			1.30029	0.97237	0.803965	0.781752
AT1G27140	1.34947	+		1.7584	1.30303	0.525689	0.684991		+	1.24233	0.920608	0.691539	0.636636			1.76114	1.30506	0.776888	1.01389
AT1G72800	0.520177	+		1.26887	2.4393	0.632111	1.54191		+	1.04858	2.01582	0.813791	1.64045			0.779834	1.49917	0.715353	1.07244
AT3G45330	0.538366	+		0.903628	1.67846	0.559578	0.93923		+	0.505112	0.938231	0.645338	0.605476			0.719156	1.33581	0.794907	1.06185
AT4G25160	4.32082	+		5.23444	1.21145	0.628036	0.760832		+	3.3441	0.77395	0.829612	0.642078			6.20669	1.43646	0.780318	1.1209
AT4G27850	2.58815	+		2.14159	0.82746	0.488131	0.403909		+	2.81375	1.08717	0.529954	0.576148			2.8116	1.08634	0.750066	0.814824
AT4G28150	1.09838	+		0.919221	0.83689	0.524478	0.438931		+	1.11506	1.01519	0.622629	0.632084			0.826785	0.752734	1.09029	0.820702
AT4G30110	0.135723	+		0.908489	6.69368	0.384701	2.57507		+	0.425749	3.13689	0.577039	1.8101			0.148867	1.09684	0.854098	0.936811
AT5G25190	1.85031	+		0.803813	0.434421	1.82152	0.791306		+	0.779912	0.421504	1.55663	0.656125			0.885768	0.478714	1.8269	0.874561
AT5G25460	1.19789	+		1.72104	1.43672	1.51522	2.17695		+	1.24615	1.04029	1.44299	1.50113			1.02496	0.85564	1.08305	0.926698
AT5G26320	1.4778	+		1.09584	0.741532	0.504464	0.374076		+	1.27775	0.86463	0.641764	0.554888			1.01987	0.690127	0.801473	0.553118
AT5G37450	1.01079	+		0.797924	0.78941	0.358164	0.282738		+	0.982633	0.972148	0.537895	0.522914			0.925531	0.915655	0.774093	0.708802
AT5G41300	0.869992	+		0.708437	0.814303	0.414269	0.33734		+	0.938706	1.07898	0.59133	0.638034			0.749129	0.861075	0.889737	0.766131
AT5G43230	1.18667	+		1.30364	1.09857	0.506165	0.556056		+	1.0236	0.862577	0.753397	0.649863			1.45163	1.22328	0.759359	0.928909
AT5G45220	0.796071	+		0.606239	0.761538	0.279957	0.213198		+	0.821525	1.03197	0.56142	0.579371			0.746369	0.937566	0.810398	0.759801
AT5G36270	1.29316	+		1.42075	1.09866	0.395745	0.434791		+	0.884173	0.683732	0.695419	0.475481			2.13472	1.65078	0.448105	0.739723
AT1G20390	2.05502	+		2.67802	1.30316	0.250583	0.32655		+	1.67153	0.813388	0.553194	0.449961			1.69663	0.825603	0.99425	0.820856
AT1G19150	0.494546	+		0.495001	1.00092	3.41243	3.41557			0.444701	0.899209	3.47589	3.12555	+	+	0.424059	0.857471	4.24746	3.64208
AT1G64770	0.505395	+		0.332071	0.657053	1.68577	1.10764			0.482424	0.954549	1.54816	1.4778	+	+	0.479823	0.949402	1.95372	1.85486
AT2G01610	1.78888	+		0.516644	0.288809	3.15157	0.910203			0.533918	0.298466	3.31401	0.989118	+	+	0.728318	0.407137	3.89974	1.58773
AT2G03090	0.562951	+		0.399378	0.709437	1.73018	1.22746			0.366514	0.651059	1.48449	0.966492	+	+	0.489801	0.870059	1.76942	1.5395
AT2G21530	0.927802	+		0.350555	0.377833	1.98343	0.749405			0.486172	0.524005	2.1301	1.11618	+	+	0.519917	0.560375	2.76172	1.5476
AT2G24645	1.00319	+		0.113789	0.113427	2.83201	0.321226			0.354401	0.353274	3.52729	1.2461	+	+	0.543366	0.541639	4.5322	2.45481
AT2G29180	0.463541	+		0.401715	0.866624	1.70329	1.47612			0.494986	1.06784	1.58888	1.69666	+	+	0.488215	1.05323	1.75733	1.85087
AT2G29360	0.928339	+		0.304739	0.328263	3.45134	1.13295			0.627897	0.676366	2.4684	1.66954	+	+	0.623625	0.671764	3.95746	2.65848
AT2G32550	0.89078	+		0.423753	0.47571	4.15326	1.97575			0.510588	0.573192	2.48092	1.42204	+	+	0.498715	0.559863	2.90066	1.62397
AT2G36870	0.72198	+		0.709349	0.982505	2.11893	2.08186			0.582144	0.806316	1.86672	1.50517	+	+	0.749613	1.03827	1.58674	1.64747
AT3G20680	0.391566	+		0.388557	0.992316	1.76227	1.74873			0.383301	0.97889	1.37406	1.34505	+	+	0.401284	1.02482	1.9245	1.97226
AT3G26740	0.659647	+		0.324701	0.492235	1.79216	0.882165			0.603485	0.914861	1.5676	1.43413	+	+	0.399396	0.60547	3.38053	2.04681
AT3G44990	0.467677	+		0.558086	1.19332	1.53271	1.82901			0.463273	0.990585	1.34555	1.33289	+	+	0.49496	1.05834	1.53489	1.62443
AT4G27440	0.64684	+		0.34397	0.53177	1.62883	0.866166			0.645879	0.998515	1.32523	1.32327	+	+	0.564798	0.873165	1.98265	1.73118
AT4G28250	0.445759	+		0.391933	0.87925	1.6044	1.41067			0.36532	0.819546	1.46177	1.19799	+	+	0.459203	1.03016	1.74401	1.79661
AT4G37800	1.01062	+		0.351495	0.347802	2.82873	0.983838			0.545344	0.539614	1.79428	0.968217	+	+	0.838435	0.829626	2.97405	2.46734
AT5G07990	2.70453	+		0.819741	0.3031	2.66729	0.808454			1.45229	0.536986	1.92404	1.03318	+	+	1.37182	0.50723	4.1171	2.08832
AT5G28500	0.910461	+		0.737965	0.810539	1.69973	1.3777			0.654931	0.71934	1.53364	1.10321	+	+	0.898394	0.986746	1.78137	1.75775
AT5G40150	0.98866	+		0.816576	0.825942	1.77538	1.46636			0.708477	0.716603	1.76944	1.26799	+	+	0.842965	0.852634	1.89239	1.61352
AT1G10640	1.69916	+		0.676135	0.397923	2.15888	0.859069			1.2438	0.732009	1.561	1.14267		+	1.65185	0.972156	1.93356	1.87972
AT1G62770	0.404962	+		0.572958	1.41485	1.52061	2.15143			0.404846	0.999714	1.38839	1.38799		+	0.48447	1.19634	1.42758	1.70786
AT1G65060	2.42598	+		1.25909	0.519003	1.70422	0.884497			1.26614	0.521909	1.3684	0.714179		+	1.43253	0.590496	2.58003	1.52349
AT1G65490	0.978896	+		0.627416	0.640942	2.94017	1.88448			0.62864	0.642193	2.93391	1.88413		+	1.09797	1.12164	2.61518	2.93328
AT1G67110	0.730828	+		0.615879	0.842713	1.71314	1.44368			0.620182	0.848601	1.46764	1.24544		+	0.319374	0.437002	1.42554	0.622964
AT1G71690	0.643337	+		0.498713	0.775197	1.73701	1.34652			0.692187	1.07593	1.40916	1.51616		+	0.762809	1.18571	2.18822	2.59458
AT1G73330	0.349848	+		0.681237	1.94724	0.438569	0.853998			0.611806	1.74878	0.663533	1.16037		+	0.704814	2.01463	0.929854	1.87331
AT2G28755	0.980694	+		2.40253	2.44982	0.363961	0.891641			1.74473	1.77908	0.606095	1.07829		+	0.631258	0.643685	0.804918	0.518114
AT2G40200	3.1537	+		1.93869	0.614734	1.52533	0.937673			2.72839	0.865137	1.18701	1.02693		+	1.6387	0.519613	1.0161	0.527981
AT3G06880	0.568794	+		0.398093	0.69989	1.59483	1.11621			0.582042	1.02329	1.32872	1.35967		+	0.554986	0.975725	2.14717	2.09505
AT4G04490	1.69737	+		2.18666	1.28826	0.429524	0.553338			1.74751	1.02953	0.67672	0.696707		+	1.24883	0.735744	0.785037	0.577587
AT4G34810	0.852423	+		1.08483	1.27264	1.78955	2.27745			0.536219	0.629052	1.64957	1.03767		+	0.403496	0.473352	1.27779	0.604844
AT5G64780	0.855798	+		1.40897	1.64638	0.547752	0.901808			0.852652	0.996324	0.67986	0.677361		+	0.779832	0.911234	0.60479	0.551105
AT1G03820	0.752168	+		0.442652	0.588502	1.67838	0.987729			0.377001	0.501219	1.79623	0.900306	+		0.624193	0.829858	1.61449	1.33979
AT1G05190	0.644694	+		0.422252	0.654965	1.72569	1.13027			0.48948	0.759245	1.42842	1.08452	+		0.465638	0.722262	1.67685	1.21112
AT1G06540	2.66425	+		0.851816	0.31972	2.32768	0.744205			1.77794	0.66733	1.38242	0.922529	+		0.995113	0.373505	2.28138	0.852107
AT1G09340	0.660904	+		0.434698	0.657732	1.55093	1.0201			0.604547	0.914727	1.2649	1.15704	+		0.454423	0.687579	1.98163	1.36253
AT1G12370	1.49901	+		0.923069	0.615786	1.61493	0.994449			1.06569	0.710928	1.32841	0.944405	+		1.09278	0.728999	1.61386	1.1765
AT1G22770	0.661503	+		1.43775	2.17346	0.61351	1.33344			1.25302	1.89421	0.669125	1.26746	+		1.60592	2.42768	0.366847	0.890589
AT1G23120	1.81229	+		1.74504	0.962895	0.542508	0.522378			2.05418	1.13347	0.731986	0.829685	+		2.40959	1.32959	0.653151	0.868421
AT1G23880	1.54934	+		1.02765	0.663284	1.56611	1.03878			1.12959	0.729078	1.4514	1.05818	+		0.918109	0.592582	1.56871	0.929587
AT1G25550	2.31744	+		1.21212	0.523043	1.77681	0.929347			1.4271	0.61581	1.57825	0.971905	+		1.49831	0.646537	1.51104	0.97694
AT1G27045	0.492019	+		0.0930365	0.189091	2.8238	0.533955			0	0	2.16846	0	+		0	0	2.39308	0
AT1G32080	0.569741	+		0.0941948	0.165329	3.44849	0.570136			0.32757	0.574945	3.11801	1.79269	+		0.326537	0.573133	4.95208	2.8382
AT1G46480	1.14558	+		0.786848	0.686856	1.55569	1.06854			0.669435	0.584364	1.58901	0.928559	+		0.770262	0.672378	1.92706	1.29571
AT1G53680	0.715886	+		0.88165	1.23155	0.538967	0.663765			0.748745	1.0459	0.655972	0.686081	+		0.993915	1.38837	0.640285	0.888953
AT1G58120	0.144061	+		0.214922	1.49188	0.361911	0.53993			0.327376	2.27249	0.569947	1.2952	+		0.233359	1.61987	0.570846	0.924695
AT1G58122	0.144061	+		0.214922	1.49188	0.361911	0.53993			0.327376	2.27249	0.569947	1.2952	+		0.233359	1.61987	0.570846	0.924695
AT1G62500	3.30255	+		0.799974	0.242229	3.84011	0.930188			1.43169	0.433511	1.94047	0.841214	+		1.64089	0.496854	2.35779	1.17148
AT1G64500	0.9202	+		0.415101	0.451098	2.36031	1.06473			0.500617	0.544031	1.8463	1.00444	+		0.381148	0.414201	2.54413	1.05378
AT1G70430	1.13469	+		0.780958	0.68826	2.22284	1.52989			0.594877	0.524266	2.02054	1.0593	+		0.615913	0.542805	1.78145	0.966981
AT1G70710	0.830803	+		0.527073	0.634414	1.63911	1.03988			0.801807	0.965099	1.32773	1.28139	+		0.71289	0.858074	1.86329	1.59884
AT1G73300	0.367022	+		0.529035	1.44142	0.618619	0.891691			0.413871	1.12764	0.760217	0.857254	+		0.64314	1.75232	0.57835	1.01345
AT1G73530	1.39488	+		0.524125	0.375749	2.05374	0.771689			0.619529	0.444144	1.54962	0.688255	+		0.735737	0.527454	1.73419	0.914704
AT2G04795	1.2621	+		0.510266	0.4043	1.77917	0.719319			0.649735	0.514806	1.62756	0.837879	+		0.640523	0.507507	1.73561	0.880836
AT2G06850	0.868602	+		0.480681	0.553396	2.4283	1.34381			0.429042	0.493946	2.16255	1.06818	+		0.725385	0.835118	1.57388	1.31437
AT2G16970	0.900414	+		1.60516	1.78269	0.469195	0.836432			1.05278	1.16921	0.618529	0.723192	+		1.18592	1.31708	0.596904	0.786173
AT2G17230	1.3505	+		0.829517	0.614228	1.89213	1.1622			0.665376	0.492687	1.96828	0.969748	+		0.967939	0.716725	1.82065	1.3049
AT2G17442	1.46292	+		0.982194	0.671393	2.28799	1.53614			0.802246	0.548387	2.51084	1.37691	+		0.694763	0.474915	2.40284	1.14114
AT2G26900	1.07757	+		0.704246	0.653547	1.81204	1.18425			0.684178	0.634924	1.58841	1.00852	+		0.75395	0.699674	1.74787	1.22294
AT2G28900	1.26662	+		0.704442	0.55616	1.51814	0.84433			0.903365	0.71321	1.38878	0.99049	+		0.905036	0.714529	2.00859	1.4352
AT2G36650	1.71977	+		2.30685	1.34138	0.359355	0.48203			2.37575	1.38144	0.57824	0.798802	+		2.07446	1.20624	0.596258	0.719232
AT2G37260	1.35541	+		1.52882	1.12794	1.94336	2.192			0.629284	0.464277	1.66087	0.771104	+		0.985021	0.726735	1.6817	1.22215
AT2G38400	0.49571	+		0.754901	1.52287	0.62193	0.947117			0.558923	1.12752	0.788513	0.889063	+		0.621097	1.25294	0.599168	0.750724
AT2G40100	1.1661	+		0.66398	0.569401	1.70489	0.970764			0.812864	0.697078	1.63027	1.13643	+		0.819054	0.702386	2.00438	1.40785
AT2G41640	1.54828	+		1.87422	1.21052	0.444199	0.53771			1.26448	0.816699	0.607709	0.496315	+		1.73789	1.12246	0.514952	0.578014
AT2G46790	0.473775	+		1.10188	2.32575	0.498061	1.15836			0.775975	1.63786	0.73551	1.20466	+		0.963477	2.03362	0.36978	0.751992
AT3G01440	1.58036	+		0.336223	0.212751	6.52198	1.38756			0.543365	0.343823	6.03751	2.07584	+		0.571156	0.361409	11.3154	4.08948
AT3G02493	0.326339	+		0.293397	0.899054	1.63666	1.47144			0.213011	0.652729	1.61871	1.05658	+		0.10801	0.330975	1.5546	0.514532
AT3G10080	0.797245	+		0.630375	0.790691	1.92957	1.5257			0.609934	0.765052	1.75887	1.34563	+		0.678033	0.85047	1.50021	1.27588
AT3G15450	0.711723	+		0.282822	0.397377	1.7821	0.708164			0.718156	1.00904	1.38476	1.39727	+		0.38918	0.546814	1.78918	0.97835
AT3G15620	1.12042	+		0.634217	0.566051	1.62729	0.921127			0.820063	0.731922	1.50698	1.10299	+		0.982286	0.87671	1.61173	1.41302
AT3G16250	3.39841	+		0.366688	0.1079	4.95036	0.534143			0.996017	0.293083	2.07221	0.607328	+		0.543503	0.159928	4.56948	0.730789
AT3G25190	0.576183	+		0.624025	1.08303	1.58595	1.71764			0.557519	0.967608	1.47212	1.42444	+		0.340665	0.591245	1.6454	0.972835
AT3G27400	1.99335	+		0.791485	0.397063	3.2225	1.27954			0.593636	0.297809	2.45294	0.730508	+		0.821361	0.412051	2.41395	0.994672
AT3G44716	0.642661	+		0.931401	1.44929	1.99588	2.89261			0.626189	0.974369	1.77825	1.73268	+		0.640989	0.997398	1.52851	1.52453
AT3G47070	0.938762	+		0.368741	0.392795	1.84856	0.726106			0.818328	0.871709	1.28131	1.11693	+		0.58981	0.628285	2.06754	1.299
AT3G47380	1.82356	+		1.09158	0.5986	1.60708	0.961998			0.833801	0.457238	1.44961	0.662816	+		0.922229	0.50573	2.06733	1.04551
AT3G50390	0	+		0	#DIV/0!	0.217189	#DIV/0!			0.81716	#DIV/0!	0.347454	#DIV/0!	+		0.987135	#DIV/0!	0.283431	#DIV/0!
AT3G59370	0.456197	+		0.711846	1.56039	0.630805	0.984302			0.482863	1.05845	0.798029	0.844676	+		0.669218	1.46695	0.645276	0.946587
AT3G60280	1.44848	+		1.36199	0.940289	0.44521	0.418627			1.13015	0.780233	0.700046	0.546199	+		1.83398	1.26614	0.593114	0.750966
AT3G63140	0.671096	+		0.271439	0.404471	1.64164	0.663994			0.508285	0.757395	1.48874	1.12756	+		0.447732	0.667165	2.20933	1.47399
AT4G00370	0.99918	+		0.626908	0.627423	1.64014	1.02906			0.747219	0.747832	1.36763	1.02276	+		0.75549	0.75611	1.69677	1.28294
AT4G08300	0.0110993	+		0.128406	11.5688	0.634556	7.34106			0.0443822	3.99864	0.729722	2.9179	+		0.0220093	1.98294	0.601551	1.19284
AT4G12830	1.43708	+		0.280916	0.195478	4.10352	0.802147			0.541811	0.377023	2.5806	0.972946	+		0.776435	0.540288	3.23055	1.74543
AT4G15330	1.58823	+		1.51764	0.955553	0.399769	0.382			2.01177	1.26667	0.597186	0.756439	+		2.04803	1.28951	0.566257	0.730192
AT4G15393	1.16422	+		1.42434	1.22343	0.64554	0.789772			1.7606	1.51226	0.657795	0.994758	+		1.73034	1.48627	0.623104	0.926099
AT4G15450	0.879293	+		0.697521	0.793275	1.92195	1.52463			0.520647	0.59212	1.77114	1.04873	+		0.809111	0.920184	1.52417	1.40252
AT4G22212	0.678432	+		1.45852	2.14984	0.622545	1.33837			0.974389	1.43624	0.739808	1.06254	+		1.49757	2.20739	0.579703	1.27963
AT4G27980	1.67997	+		2.47642	1.47409	0.320846	0.472955			1.29806	0.77267	0.890739	0.688247	+		3.46253	2.06107	0.379829	0.782852
AT4G33880	1.10387	+		1.70176	1.54163	0.312153	0.481225			1.62448	1.47162	0.461833	0.679645	+		1.5375	1.39283	0.648619	0.903414
AT4G34420	1.68502	+		0.851832	0.505531	2.20928	1.11686			0.782528	0.464402	1.8385	0.853801	+		0.792408	0.470265	2.12737	1.00043
AT4G34970	2.57152	+		0.923336	0.359062	2.16819	0.778514			1.00147	0.389448	1.5735	0.612796	+		1.92683	0.749296	1.7352	1.30018
AT5G04150	0.0235933	+		0.0841561	3.56695	2.48388	8.85989			0.119208	5.0526	2.33266	11.786	+		0.0879564	3.72803	1.83452	6.83914
AT5G09978	1.12417	+		1.76136	1.56681	0.480296	0.752534			1.31049	1.16574	0.676775	0.788945	+		1.66768	1.48349	0.540589	0.801956
AT5G14910	0.736204	+		0.515765	0.700574	1.59254	1.11569			0.531094	0.721396	1.33881	0.965813	+		0.574952	0.780968	1.52612	1.19185
AT5G17040	6.81858	+		1.12219	0.164578	6.76406	1.11321			1.07972	0.15835	4.14678	0.656641	+		1.10917	0.162669	7.53487	1.22569
AT5G20250	0.947633	+		0.346925	0.366097	2.42725	0.888608			0.747355	0.788654	1.86412	1.47014	+		0.413821	0.436688	2.2738	0.992941
AT5G23030	1.23502	+		1.2206	0.988325	0.376636	0.372238			2.01319	1.63009	0.500415	0.815721	+		2.26433	1.83344	0.471978	0.865343
AT5G24880	0.916938	+		1.19053	1.29838	0.476894	0.619188			0.879771	0.959466	0.678342	0.650846	+		1.18367	1.2909	0.661261	0.853619
AT5G26670	0.86823	+		0.590273	0.679858	1.55661	1.05827			0.621668	0.716018	1.39971	1.00222	+		0.671244	0.773118	1.56725	1.21167
AT5G46890	0.178099	+		0.400352	2.24792	0.509785	1.14596			0.251562	1.41248	0.718954	1.01551	+		0.479704	2.69347	0.523529	1.41011
AT5G46900	0.20431	+		0.412045	2.01676	0.577678	1.16504			0.247904	1.21337	0.803639	0.975113	+		0.432628	2.1175	0.511426	1.08295
AT5G49448	2.74992	+		0.750008	0.272739	2.07822	0.566812			1.52265	0.553707	1.64329	0.909899	+		0.725019	0.263651	2.36109	0.622504
AT5G49450	2.74992	+		0.750008	0.272739	2.07822	0.566812			1.52265	0.553707	1.64329	0.909899	+		0.725019	0.263651	2.36109	0.622504
AT5G51720	0.805799	+		0.217551	0.269981	2.31958	0.626245			0.79354	0.984787	1.8566	1.82836	+		0.511072	0.634243	3.8318	2.43029
AT5G57030	0.984586	+		0.544514	0.553038	1.8374	1.01615			0.548461	0.557047	1.93517	1.07798	+		0.599064	0.608443	2.27205	1.38241
AT5G57190	1.04757	+		1.31074	1.25122	0.634464	0.793852			1.54198	1.47196	0.685455	1.00896	+		1.40268	1.33898	0.645585	0.864422
AT5G59340	1.97174	+		0.963472	0.488641	2.3858	1.1658			1.34389	0.681577	1.71128	1.16637	+		0.635969	0.322542	2.26548	0.730714
AT5G59480	1.35254	+		0.989085	0.731281	1.59867	1.16908			1.07622	0.795704	1.45099	1.15456	+		1.07825	0.797203	1.50261	1.19788
AT5G63600	1.0303	+		1.17469	1.14015	0.661069	0.753718			1.22951	1.19335	0.790798	0.943701	+		1.15646	1.12245	0.654842	0.735029
AT5G64080	1.37762	+		0.706763	0.513032	1.84384	0.945947			0.835893	0.606765	1.59229	0.966148	+		1.09303	0.793418	1.68654	1.33813
AT5G65070	0.648378	+		0.849584	1.31032	0.547145	0.716936			0.674452	1.04021	0.60876	0.63324	+		1.02638	1.583	0.566624	0.896964
ATCG00670	3.66019	+		0.637761	0.174243	3.05982	0.533151			0.525686	0.143623	2.6512	0.380772	+		0.561391	0.153378	4.42365	0.67849
AT1G45035	0.0753641	+		0.33745	4.4776	0.34855	1.56067			0.244426	3.24327	0.465978	1.51129	+		0.270239	3.58579	0.422351	1.51446
AT1G01200	1.51657	+		0.852541	0.562151	1.88041	1.05707			0.682437	0.449988	1.58593	0.713648			0.98478	0.649347	1.36653	0.887353
AT1G02260	0.961424	+		0.897153	0.93315	0.469328	0.437953			1.22932	1.27864	0.690107	0.882399			0.946093	0.984053	0.842081	0.828652
AT1G04330	0.426275	+		1.09478	2.56824	0.411231	1.05614			0.7111	1.66817	0.785721	1.31072			0.860023	2.01753	0.773936	1.56144
AT1G04425	1.01845	+		0.896401	0.880167	1.73516	1.52723			0.709548	0.696697	1.94726	1.35665			1.0434	1.0245	1.08892	1.1156
AT1G05240	1.5195	+		2.24164	1.47524	0.400167	0.590344			1.31735	0.866959	0.667314	0.578534			1.6524	1.08746	0.680519	0.740037
AT1G05370	1.10061	+		0.655268	0.595366	1.89993	1.13115			0.671622	0.610226	1.46426	0.893533			0.740116	0.672458	1.95612	1.31541
AT1G05420	0.746903	+		0.458642	0.614058	2.40565	1.47721			0.604737	0.809659	1.80838	1.46417			0.817663	1.09474	0.77571	0.849199
AT1G07290	1.41261	+		1.10898	0.785061	1.65109	1.2962			0.957983	0.678165	1.34372	0.911261			1.08669	0.76928	1.28199	0.986209
AT1G07550	0.521329	+		3.09615	5.93896	0.364642	2.16559			0.982399	1.88441	0.567892	1.07014			0.778678	1.49364	0.788313	1.17746
AT1G07780	0.901114	+		0.995381	1.10461	2.50283	2.76466			0.615536	0.683084	2.07445	1.41703			0.732539	0.812926	1.39353	1.13284
AT1G07790	1.21079	+		1.21606	1.00435	1.57826	1.58513			0.712824	0.588724	1.52669	0.898798			1.10664	0.91398	1.18319	1.08141
AT1G08340	0.879183	+		1.18279	1.34533	0.58973	0.793383			0.979421	1.11401	0.722686	0.805081			1.03536	1.17763	0.747619	0.880422
AT1G09370	2.46454	+		0.631365	0.25618	4.05668	1.03924			1.58954	0.644964	1.74949	1.12836			0.544884	0.22109	3.19059	0.705406
AT1G09480	0.922486	+		0.943781	1.02308	0.441456	0.451646			1.66207	1.80173	0.49039	0.883551			1.15763	1.2549	0.66207	0.830831
AT1G09850	1.73898	+		1.21694	0.699804	1.52011	1.06378			1.11761	0.642684	1.3298	0.85464			1.47398	0.847614	1.2472	1.05715
AT1G10970	0.145502	+		0.623975	4.28843	0.578958	2.48282			0.341519	2.34718	0.651692	1.52964			0.183171	1.25889	0.867314	1.09185
AT1G11100	1.08378	+		1.33052	1.22766	0.591391	0.726029			1.38378	1.27681	0.768067	0.980677			1.04499	0.96421	0.965535	0.930979
AT1G12550	0.729405	+		0.86091	1.18029	0.634062	0.748377			0.632568	0.867238	0.90446	0.784382			0.953308	1.30697	0.830822	1.08586
AT1G13250	0.659946	+		0.669572	1.01459	1.54869	1.57128			0.673022	1.01981	1.2436	1.26824			0.778534	1.17969	1.26001	1.48643
AT1G14240	0.678333	+		0.806874	1.1895	0.587942	0.699354			0.924497	1.3629	0.725573	0.98888			0.748864	1.10398	0.92606	1.02235
AT1G14590	0.750038	+		0.850562	1.13402	1.6123	1.82839			0.529033	0.705341	1.42819	1.00736			0.585618	0.780785	1.19462	0.93274
AT1G14600	0.894337	+		1.70533	1.90681	0.519765	0.991091			1.27573	1.42645	0.69066	0.985195			1.63691	1.83031	0.65683	1.2022
AT1G17147	0.790063	+		1.0965	1.38787	0.5129	0.711838			0.527893	0.668165	1.01381	0.677394			0.681976	0.863193	0.713335	0.615746
AT1G17600	0.288037	+		0.463722	1.60994	0.507684	0.817341			0.586099	2.03481	0.653894	1.33055			0.2799	0.971752	0.755669	0.734323
AT1G18420	1.47449	+		1.33529	0.905594	0.624383	0.565437			0.920878	0.624541	1.04761	0.654278			1.57398	1.06748	0.849821	0.907167
AT1G18810	0	+		0.134952	#DIV/0!	16.4908	#DIV/0!			0.282571	#DIV/0!	7.72943	#DIV/0!			0.284513	#DIV/0!	7.41802	#DIV/0!
AT1G19990	1.39173	+		1.00629	0.72305	1.68121	1.2156			0.693352	0.498194	1.703	0.848425			0.936443	0.672862	1.39927	0.941514
AT1G20190	1.01304	+		1.02244	1.00928	1.51522	1.52927			0.626247	0.618187	1.52483	0.94263			0.960537	0.948175	1.0421	0.988095
AT1G20380	0.284039	+		0.643068	2.26401	0.520694	1.17886			0.447991	1.57721	0.685774	1.08161			0.208462	0.73392	1.10909	0.813983
AT1G20823	1.15	+		1.88493	1.63908	0.562149	0.921406			1.32485	1.15205	0.860223	0.991016			1.80086	1.56597	0.953164	1.49263
AT1G24480	0.45725	+		0	0	0.0921736	0			0.607821	1.3293	0.698136	0.92803			0.520755	1.13888	0.876425	0.998146
AT1G26840	1.40853	+		0.981274	0.696665	1.66052	1.15682			0.926239	0.657592	1.44958	0.953233			1.21542	0.862896	1.15194	0.994004
AT1G27170	0.865232	+		1.12747	1.30308	0.658411	0.857963			1.02344	1.18284	0.819603	0.969463			0.876604	1.01314	0.878875	0.890426
AT1G28670	0.631038	+		1.02147	1.61872	0.315787	0.511169			0.797706	1.26412	0.660767	0.835287			0.663166	1.05091	0.817885	0.859525
AT1G30550	1.72599	+		1.28138	0.742403	1.69371	1.25741			0.980349	0.567994	1.53581	0.872328			1.65813	0.960686	1.18991	1.14313
AT1G35242	0.260699	+		1.02998	3.95084	0.178149	0.703837			0.565405	2.1688	0.71578	1.55238			0.233851	0.897013	0.578685	0.519087
AT1G35255	0.975971	+		0.489387	0.501436	1.7645	0.884782			0.746464	0.764843	1.47888	1.13111			0.880678	0.902361	1.04104	0.939392
AT1G35330	1.00621	+		1.05509	1.04858	0.473515	0.496517			0.980803	0.974749	0.748438	0.729539			1.3814	1.37287	0.654697	0.898817
AT1G43140	0.47032	+		0.632274	1.34435	0.173728	0.233551			0.878879	1.86868	0.594679	1.11127			0.638797	1.35822	0.664785	0.902922
AT1G43245	0.679167	+		0.960801	1.41468	0.60576	0.856954			0.852901	1.25581	0.911575	1.14476			0.855572	1.25974	0.811488	1.02226
AT1G44000	0.896085	+		0.627846	0.700655	1.80198	1.26257			0.754728	0.84225	1.32232	1.11372			0.819533	0.91457	1.38922	1.27054
AT1G44030	0.152092	+		0.412644	2.71312	0.306131	0.830569			0.525782	3.457	0.376528	1.30166			0.200968	1.32136	0.938719	1.24039
AT1G44050	0.519272	+		0.604138	1.16343	0.480676	0.559233			0.822723	1.58438	0.636924	1.00913			0.458209	0.882407	0.81928	0.722938
AT1G47400	0.514092	+		0.357015	0.694457	2.17065	1.50742			0.303679	0.590708	1.78912	1.05684			0.556957	1.08338	0.946439	1.02535
AT1G48325	1.29768	+		1.39337	1.07374	0.441789	0.474365			0.863069	0.665084	0.918322	0.610761			1.13798	0.876933	1.26225	1.10691
AT1G48640	1.37862	+		1.77172	1.28514	0.444134	0.570773			1.04854	0.760575	0.788968	0.600069			1.27806	0.927058	0.856016	0.793577
AT1G48740	1.05205	+		1.06626	1.0135	1.87579	1.90111			0.674305	0.640942	1.29342	0.829008			1.82222	1.73206	0.574943	0.995835
AT1G50590	0.802808	+		0.857678	1.06835	0.644617	0.688676			0.673489	0.838917	0.816228	0.684748			0.653824	0.814422	1.087	0.885274
AT1G50750	2.10422	+		1.87732	0.89217	0.33261	0.296744			1.88593	0.896262	0.65955	0.59113			1.61827	0.76906	0.723871	0.5567
AT1G51380	1.26366	+		0.944706	0.747592	2.20592	1.64913			0.812397	0.64289	2.04298	1.31341			1.09969	0.870236	1.3609	1.1843
AT1G51810	0.323517	+		0.467988	1.44657	0.362382	0.52421			0.254448	0.786507	0.334806	0.263327			0.108461	0.335257	0.74904	0.25112
AT1G53130	1.69215	+		1.25762	0.74321	2.13336	1.58553			1.30158	0.769187	1.73789	1.33676			1.35302	0.799587	1.05232	0.841423
AT1G53163	0.366693	+		0.666416	1.81737	0.64215	1.16702			0.314123	0.856638	1.04808	0.897829			0.505329	1.37807	0.764594	1.05367
AT1G54010	2.44901	+		1.98525	0.810634	1.98594	1.60987			1.29811	0.530053	1.85338	0.98239			2.28384	0.932554	0.884352	0.824706
AT1G55550	0.596274	+		0.551668	0.925192	0.488559	0.452011			0.862275	1.44611	0.709479	1.02598			0.588712	0.987318	0.846575	0.835839
AT1G55790	0.572451	+		2.00114	3.49573	0.372748	1.30303			0.840614	1.46845	0.490554	0.720353			0.998576	1.74439	0.499754	0.871764
AT1G57590	0.981972	+		1.02557	1.04439	1.57004	1.63974			0.886466	0.902741	1.3816	1.24722			1.14683	1.16788	0.882302	1.03043
AT1G59124	0.831069	+		2.79823	3.36703	0.166356	0.560126			1.28856	1.55049	0.781018	1.21096			0.552643	0.664979	1.38823	0.923144
AT1G59510	0.882662	+		0.969021	1.09784	0.595323	0.653569			1.12232	1.27152	0.676814	0.860581			0.995198	1.1275	0.789379	0.890022
AT1G60590	3.40388	+		0.757037	0.222404	3.63123	0.807601			1.59854	0.469623	2.63682	1.23831			1.23055	0.361515	5.62414	2.03321
AT1G60960	0.30572	+		0.780013	2.5514	0.595169	1.51851			0.550642	1.80113	0.666517	1.20049			0.402912	1.31791	0.825795	1.08833
AT1G60980	0.734225	+		1.28269	1.747	0.343475	0.600051			0.420529	0.572753	0.60072	0.344064			0.976817	1.33041	0.421929	0.561337
AT1G62010	1.17446	+		0.745133	0.634447	2.05722	1.3052			0.697683	0.594045	1.78308	1.05923			0.975628	0.830702	1.43233	1.18984
AT1G63530	0.586527	+		1.10579	1.88531	0.40509	0.763723			0.801483	1.36649	0.757522	1.03515			0.830532	1.41602	0.78686	1.11421
AT1G65484	0.389184	+		0.556887	1.43091	0.323905	0.463479			0.406661	1.04491	0.759215	0.793309			0.454314	1.16735	1.08263	1.26381
AT1G65486	0.454215	+		0.779825	1.71686	0.228368	0.392077			0.439321	0.96721	0.396957	0.383941			0.455113	1.00198	0.840686	0.842347
AT1G65670	0.668825	+		0.506867	0.757847	0.376552	0.285369			0.715059	1.06913	0.760133	0.812679			0.592779	0.886299	0.987686	0.875385
AT1G65845	0.657116	+		0.862991	1.3133	0.566303	0.743726			0.593396	0.903031	0.767682	0.693241			0.509875	0.775928	0.863763	0.670218
AT1G66173	0.770563	+		0.562164	0.72955	1.85725	1.35496			0.43587	0.565651	1.42866	0.808123			0.464499	0.602804	1.1921	0.7186
AT1G66930	0.457567	+		1.1608	2.53689	0.53871	1.36665			0.750492	1.64018	0.689077	1.13021			0.737114	1.61094	0.696206	1.12155
AT1G67365	0.673657	+		0.826432	1.22678	0.325575	0.399409			1.07947	1.60241	0.590428	0.946106			0.855966	1.27062	0.774272	0.983809
AT1G67470	1.30788	+		1.55444	1.18851	0.591352	0.702829			1.22031	0.93304	0.738029	0.688611			0.805937	0.616214	1.23388	0.760332
AT1G67560	1.30641	+		1.22896	0.940713	0.58291	0.548351			1.53463	1.17469	0.753088	0.884648			1.117	0.855017	0.991953	0.848137
AT1G67860	1.31472	+		4.65651	3.54183	0.289575	1.02562			2.03148	1.54518	0.613024	0.947234			2.48726	1.89185	0.825029	1.56083
AT1G67870	0.759803	+		1.05363	1.38672	0.454749	0.63061			0.733397	0.965246	0.81329	0.785025			1.00924	1.32829	0.903428	1.20001
AT1G67980	1.22452	+		0.830082	0.677885	1.52447	1.03341			0.61181	0.499634	1.54754	0.773204			0.450247	0.367693	1.39984	0.514712
AT1G68585	0.549023	+		0.678222	1.23533	0.666097	0.822847			0.710981	1.29499	0.824901	1.06824			0.767902	1.39867	0.844295	1.18089
AT1G71750	1.28032	+		0.696005	0.543618	1.70896	0.92902			0.865144	0.675725	1.18826	0.802936			0.72625	0.567241	1.26136	0.715496
AT1G71870	0.578946	+		0.65925	1.13871	0.479734	0.546277			0.897694	1.55057	0.682361	1.05805			0.794268	1.37192	0.842782	1.15623
AT1G72720	0.789171	+		0.631358	0.800027	1.55775	1.24624			0.489518	0.620294	1.39673	0.866383			0.585554	0.741986	1.32825	0.985543
AT1G72852	0.821007	+		2.30704	2.81001	0.424908	1.194			1.10033	1.34022	0.928604	1.24454			0.593837	0.723303	1.06996	0.773908
AT1G73290	0.717727	+		0.74561	1.03885	1.52762	1.58696			0.877402	1.22247	1.20479	1.47283			0.656546	0.914758	0.879259	0.804309
AT1G73340	1.27796	+		1.55829	1.21936	0.566555	0.690837			1.30023	1.01743	0.80446	0.81848			1.34786	1.0547	0.747037	0.787902
AT1G73580	1.04746	+		1.05528	1.00746	0.659258	0.664179			1.02157	0.975281	0.754945	0.736283			1.43324	1.36831	0.701095	0.959314
AT1G74630	1.4928	+		0.986702	0.660972	1.60487	1.06077			0.660356	0.442359	1.54165	0.681963			0.906284	0.607102	1.29326	0.785142
AT1G75110	1.06067	+		0.798428	0.752755	1.56144	1.17538			0.935075	0.881586	1.35326	1.19302			0.814436	0.767848	1.44633	1.11056
AT1G76120	1.1301	+		0.925808	0.819223	1.54718	1.26749			0.907776	0.803267	1.32457	1.06399			0.821776	0.727168	1.43188	1.04122
AT1G76360	0.96484	+		1.09552	1.13544	0.588797	0.668546			1.0654	1.10423	0.742756	0.820172			0.945983	0.980456	0.790207	0.774763
AT1G77525	0.238214	+		0.39489	1.65771	0.647022	1.07257			0.542692	2.27817	0.806223	1.83671			0.671451	2.81868	0.762029	2.14792
AT1G77920	1.31162	+		1.37349	1.04717	0.629835	0.659545			1.69177	1.28982	0.756719	0.976035			1.3517	1.03055	0.846613	0.872479
AT1G78990	0.762007	+		1.08214	1.42011	0.647376	0.919348			0.851338	1.11723	0.867685	0.969403			1.20474	1.58101	0.762306	1.20521
AT1G79250	1.47566	+		1.44196	0.977163	0.464906	0.454289			1.69581	1.14918	0.580896	0.667557			1.49168	1.01086	0.774915	0.783329
AT1G79520	1.22118	+		1.27509	1.04415	0.495045	0.516902			1.53633	1.25807	0.697776	0.877851			1.23377	1.01032	0.868247	0.877203
AT1G79860	1.53882	+		2.77533	1.80354	0.303768	0.547858			1.76216	1.14513	0.572541	0.655636			2.03454	1.32214	0.636377	0.841379
AT1G80170	1.07374	+		0.929859	0.866002	1.5371	1.33113			0.671841	0.625703	1.7305	1.08278			0.72846	0.678434	1.46972	0.997106
AT1G80730	0.539139	+		0.683446	1.26766	0.596166	0.755738			0.654854	1.21463	0.733857	0.891366			0.621813	1.15335	0.835897	0.964078
AT2G01175	0.499979	+		0.876701	1.75347	0.649303	1.13854			0.884917	1.76991	0.731754	1.29514			0.954185	1.90845	0.717058	1.36847
AT2G01660	0.638814	+		0.803225	1.25737	0.599867	0.754254			0.858284	1.34356	0.780349	1.04844			0.850568	1.33148	0.907777	1.20869
AT2G02120	1.42955	+		0.888572	0.621573	1.73685	1.07958			0.66797	0.467258	1.67281	0.781634			0.67349	0.471119	1.68549	0.794066
AT2G03830	2.69241	+		0.839054	0.311636	1.97944	0.616866			1.32926	0.493707	1.28726	0.635529			1.19472	0.443736	2.30197	1.02147
AT2G12480	0.255312	+		0	0	0.269653	0			0.585266	2.29235	0.471749	1.08142			0.326815	1.28006	1.24633	1.59539
AT2G14290	1.37226	+		3.13703	2.28602	0.250122	0.571784			2.11752	1.54309	0.541337	0.83533			1.85258	1.35002	0.793541	1.0713
AT2G14560	1.22848	+		4.11993	3.35369	0.293366	0.983858			6.0666	4.93831	0.513234	2.53451			0.305737	0.248874	3.33781	0.830696
AT2G14620	0.683317	+		0.943192	1.38031	0.652934	0.901253			1.17213	1.71535	0.801519	1.37488			0.916694	1.34153	0.888067	1.19137
AT2G16910	0.547539	+		0.721518	1.31775	0.409803	0.540017			1.33022	2.42945	0.740847	1.79985			1.36788	2.49824	0.452017	1.12925
AT2G18280	0.51524	+		0.662048	1.28493	0.647838	0.832427			0.644133	1.25016	0.801017	1.0014			0.570852	1.10793	0.842121	0.933014
AT2G18700	0.972941	+		0.511797	0.526031	1.5308	0.805251			0.866641	0.890744	1.24017	1.10467			0.610312	0.627286	1.18352	0.742403
AT2G19720	1.21247	+		0.944459	0.778958	1.64362	1.28031			0.986004	0.813223	1.39881	1.13754			0.960869	0.792492	1.36792	1.08407
AT2G20800	6.66239	+		5.27122	0.791191	4.46272	3.53087			1.03843	0.155864	7.92097	1.23459			3.32234	0.498672	2.41537	1.20448
AT2G20880	1.59613	+		0.310049	0.194251	2.79633	0.54319			0.568964	0.356465	2.19758	0.783363			0.72527	0.454393	1.80866	0.821843
AT2G20950	0.499294	+		0.808656	1.6196	0.665581	1.07797			0.643643	1.28911	0.786437	1.0138			0.497044	0.995495	0.836734	0.832964
AT2G21900	6.43043	+		5.17154	0.804228	2.32492	1.86976			7.6984	1.19718	1.16842	1.39881			2.57582	0.400568	1.57269	0.629969
AT2G22140	1.02274	+		0.853938	0.834949	1.70953	1.42737			0.824401	0.806069	1.03047	0.830628			0.792345	0.774725	1.31099	1.01566
AT2G22410	0.946381	+		0.862867	0.911754	1.82944	1.668			0.950167	1.004	1.25415	1.25917			1.24945	1.32024	0.988905	1.3056
AT2G22630	0.777457	+		0.574661	0.739154	1.50946	1.11573			0.548314	0.705266	1.53209	1.08053			0.674893	0.868077	1.03542	0.898822
AT2G24010	1.81708	+		3.3071	1.82001	0.350775	0.638413			2.26672	1.24745	0.583399	0.727761			4.46152	2.45532	0.745714	1.83097
AT2G24980	2.10337	+		2.43807	1.15913	0.394786	0.457607			2.0017	0.951661	0.733514	0.698057			2.98585	1.41955	0.617681	0.876832
AT2G25480	1.13075	+		0.850761	0.752386	1.54516	1.16256			0.882327	0.780302	1.18083	0.9214			1.00348	0.88745	1.30919	1.16184
AT2G26330	1.21246	+		0.385729	0.318138	2.33431	0.742632			0.928552	0.765844	1.34196	1.02773			0.631744	0.521045	2.44818	1.27561
AT2G26390	1.01252	+		1.20963	1.19467	0.435381	0.520138			0.971263	0.959256	0.743322	0.713036			0.918073	0.906723	0.801463	0.726705
AT2G28440	1.06178	+		1.44035	1.35654	0.665045	0.902162			0.94412	0.889189	0.882198	0.784441			1.49798	1.41083	0.828949	1.1695
AT2G28560	1.91396	+		0.79859	0.417246	3.45348	1.44095			0.433035	0.226251	3.03601	0.686901			0.65892	0.344271	1.95907	0.674453
AT2G30942	1.09993	+		0.888155	0.807465	2.17106	1.75306			0.511044	0.464615	2.0996	0.975507			0.722171	0.65656	1.40921	0.925228
AT2G32230	1.15351	+		0.861631	0.746963	1.54476	1.15388			1.01291	0.878109	1.11898	0.982585			0.916145	0.794222	1.30411	1.03576
AT2G32270	0.273378	+		0.730524	2.67221	0.487676	1.30318			0.526502	1.92592	0.582405	1.12166			0.374774	1.3709	0.738388	1.01226
AT2G33790	0.249353	+		0.447177	1.79335	1.93892	3.47715			0.257675	1.03337	2.10914	2.17952			0.446673	1.79133	1.38908	2.48829
AT2G34360	0.455731	+		2.77657	6.09257	0.187401	1.14175			0.437862	0.960791	0.84363	0.810552			0.63756	1.39898	0.507424	0.709879
AT2G36255	0.00467273	+		0.0976371	20.8951	0.172135	3.59677			0.0138808	2.9706	0.513262	1.5247			0.00501261	1.07274	1.29026	1.38411
AT2G36260	0	+		0.0834316	#DIV/0!	0.141182	#DIV/0!			0	#DIV/0!	0.872154	#DIV/0!			0	#DIV/0!	1.70391	#DIV/0!
AT2G37360	0.708458	+		0.936766	1.32226	0.632944	0.836917			1.01922	1.43865	0.726975	1.04586			0.903874	1.27583	0.781126	0.996587
AT2G38110	1.00477	+		1.36817	1.36167	0.58398	0.795187			1.23699	1.23111	0.723718	0.890977			1.45813	1.4512	0.652755	0.947276
AT2G38510	0.289014	+		1.38615	4.79612	0.374739	1.79729			0.416015	1.43943	0.884254	1.27282			0.518826	1.79516	1.11726	2.00566
AT2G39690	1.17688	+		1.83528	1.55945	0.300076	0.467953			1.44694	1.22947	0.667611	0.820811			0.710604	0.603804	0.740156	0.446909
AT2G40750	0.840041	+		0.955393	1.13732	0.559286	0.636086			1.1143	1.32648	0.665616	0.882929			0.796985	0.948745	1.08184	1.02639
AT2G41240	0	+		0	#DIV/0!	2.21261	#DIV/0!			0	#DIV/0!	1.96015	#DIV/0!			0.00953719	#DIV/0!	1.21863	#DIV/0!
AT2G42610	0.93232	+		0.636508	0.682714	1.76337	1.20388			0.814297	0.873409	1.65425	1.44484			0.824159	0.883987	1.55365	1.37341
AT2G44390	1.0956	+		1.28771	1.17535	0.200585	0.235756			1.46811	1.34001	0.399726	0.535636			0.851009	0.776751	0.905548	0.703385
AT2G45930	0.868637	+		1.28202	1.4759	0.293163	0.432679			1.11691	1.28582	0.460069	0.591566			0.932211	1.07319	1.03953	1.11561
AT2G46570	0.67329	+		0.83231	1.23618	0.649894	0.803389			0.487262	0.723703	1.04896	0.759139			0.854524	1.26918	0.815741	1.03532
AT2G47200	0.898752	+		1.17842	1.31117	0.618679	0.811196			1.12919	1.25639	0.796948	1.00128			1.15841	1.28891	0.747094	0.962937
AT2G47530	1.26348	+		1.35527	1.07265	0.441774	0.473869			1.28749	1.019	0.629358	0.641318			1.30025	1.0291	0.831019	0.855205
AT2G48090	1.26943	+		2.07734	1.63643	0.555948	0.909771			1.77574	1.39885	0.700623	0.980066			1.58603	1.2494	0.825593	1.0315
AT3G01080	1.18539	+		1.01042	0.852395	0.465956	0.397179			1.42758	1.20431	0.571935	0.688789			0.844752	0.712639	0.682497	0.486374
AT3G01950	0.806247	+		0.98619	1.22319	0.597349	0.73067			0.924873	1.14713	0.913731	1.04817			0.825925	1.02441	1.1065	1.13351
AT3G02480	4.58097	+		1.32717	0.289714	2.27342	0.658642			0.509303	0.111178	5.1304	0.570387			2.27341	0.496272	1.29492	0.642631
AT3G02850	0.158374	+		0.16663	1.05213	3.81588	4.0148			0.0825709	0.521365	3.63131	1.89324			0.110409	0.697142	1.54692	1.07842
AT3G03290	1.42664	+		2.18675	1.53279	0.335029	0.513531			2.44435	1.71336	0.516656	0.885218			1.62574	1.13956	0.675851	0.770171
AT3G03470	0.412486	+		0.841988	2.04125	0.558058	1.13914			0.673239	1.63215	0.845266	1.3796			0.685857	1.66274	0.69851	1.16144
AT3G04510	2.4894	+		0.546932	0.219704	3.16605	0.695594			1.89364	0.760682	1.84882	1.40636			1.19908	0.481675	3.12166	1.50362
AT3G06020	1.87571	+		2.64673	1.41105	0.651249	0.918947			2.17836	1.16135	0.845622	0.982064			2.25522	1.20233	0.969606	1.16578
AT3G06680	1.23539	+		1.04865	0.848845	1.72885	1.46753			0.818521	0.662563	1.58049	1.04717			1.0428	0.844111	1.31795	1.11249
AT3G06840	1.33425	+		0.750446	0.562448	1.89553	1.06614			0.991723	0.743282	1.36365	1.01358			1.33584	1.00119	1.48185	1.48362
AT3G07150	0.526061	+		1.0982	2.08758	0.403965	0.84331			0.66266	1.25966	0.716472	0.902513			0.37341	0.709823	1.02879	0.73026
AT3G08030	0.965184	+		0.715538	0.741348	1.75405	1.30036			0.620235	0.642608	1.63711	1.05202			0.82707	0.856903	1.49125	1.27786
AT3G11880	1.21509	+		1.30689	1.07555	0.666204	0.716534			1.35852	1.11804	0.834885	0.933432			1.16328	0.957359	0.900956	0.862539
AT3G12610	0.779495	+		0.873751	1.12092	1.58032	1.77141			0.606786	0.778434	1.33762	1.04125			0.914726	1.17349	1.05342	1.23617
AT3G12730	0.65423	+		1.09479	1.6734	0.651897	1.09088			0.871625	1.33229	0.768677	1.0241			0.939435	1.43594	0.773983	1.11139
AT3G12750	0.573512	+		1.09399	1.90753	0.62212	1.18671			0.733213	1.27846	0.780728	0.99813			0.575634	1.0037	0.97479	0.978396
AT3G14070	0.614862	+		0.862969	1.40352	0.545646	0.765824			0.948437	1.54252	0.578122	0.891765			0.697696	1.13472	0.895456	1.01609
AT3G14185	0.363283	+		0.672714	1.85176	3.97179	7.3548			0.109883	0.302471	2.28184	0.69019			0.146086	0.402127	1.7343	0.697409
AT3G15353	0.624163	+		0.911021	1.45959	0.57922	0.845424			0.725822	1.16287	0.750366	0.87258			0.653211	1.04654	0.860901	0.900965
AT3G18300	1.07184	+		1.74997	1.63269	0.618352	1.00958			1.06814	0.996549	0.947005	0.943737			0.930333	0.867981	0.923913	0.801939
AT3G18910	0.956745	+		0.771578	0.806462	1.56506	1.26216			0.64901	0.678352	1.3937	0.945417			0.823487	0.860718	1.17172	1.00852
AT3G19040	0.15357	+		0.397995	2.59162	1.59145	4.12443			0.177778	1.15764	1.3939	1.61362			0.18205	1.18545	1.33555	1.58323
AT3G19230	1.05274	+		2.28737	2.17278	0.343475	0.746297			0.835443	0.79359	0.519528	0.412292			0.987449	0.937982	0.515981	0.483981
AT3G22235	1.30551	+		3.68108	2.81965	0.270822	0.763622			3.31188	2.53685	0.468955	1.18967			3.91931	3.00213	0.429746	1.29015
AT3G22570	2.2512	+		1.97561	0.877584	0.460322	0.403971			2.32749	1.03389	0.690171	0.713562			2.83027	1.25723	0.610168	0.767122
AT3G23490	0.95509	+		1.13047	1.18363	0.597642	0.707385			1.1916	1.24764	0.768899	0.959306			1.04474	1.09387	0.796181	0.870917
AT3G23805	0.995616	+		0.726723	0.729923	1.52196	1.11091			0.816498	0.820093	1.20868	0.991233			0.934467	0.938581	1.29091	1.21163
AT3G23840	0.972619	+		0.701836	0.721594	0.213728	0.154225			0.879594	0.904356	0.739323	0.668611			1.1712	1.20417	0.813775	0.979926
AT3G26230	0.758846	+		0.346883	0.45712	0.275895	0.126117			0.58025	0.764648	0.654153	0.500196			0.968112	1.27577	1.15441	1.47276
AT3G26480	0.780226	+		1.39483	1.78773	0.234984	0.420087			1.17888	1.51094	0.570545	0.862062			0.955952	1.22522	0.878895	1.07684
AT3G27130	1.23328	+		0.73932	0.599475	1.68555	1.01044			0.866014	0.702204	1.38992	0.976007			1.27005	1.02982	0.993586	1.02321
AT3G27340	0.761605	+		0.9031	1.18579	0.659706	0.78227			0.845723	1.11045	0.912975	1.01381			0.825556	1.08397	0.945672	1.02508
AT3G27500	1.30887	+		1.15754	0.884382	1.62259	1.43499			0.660087	0.504317	1.7377	0.876353			0.909286	0.69471	1.1594	0.805449
AT3G28420	0.61846	+		0.212232	0.343162	2.83094	0.971472			0.201996	0.32661	3.24589	1.06014			0.442258	0.715096	2.8872	2.06463
AT3G28650	1.19808	+		1.18782	0.991438	1.645	1.63092			0.944455	0.788308	1.24782	0.98367			0.732894	0.611724	1.2694	0.776522
AT3G28857	0.297186	+		0.167599	0.563954	2.74205	1.54639			0.361147	1.21523	1.67275	2.03277			0.641269	2.15781	2.48689	5.36623
AT3G32030	0.853769	+		1.42812	1.67273	0.247125	0.413374			1.15515	1.353	0.552851	0.748005			1.50408	1.7617	0.563078	0.991973
AT3G43890	0.485022	+		0.563392	1.16158	0.364282	0.423143			0.576135	1.18785	0.674601	0.801328			0.559975	1.15454	0.817743	0.944114
AT3G46240	0.441546	+		1.00139	2.26792	0.197617	0.44818			0.798187	1.80771	0.644942	1.16587			0.981897	2.22377	0.522717	1.1624
AT3G46490	1.27436	+		1.43849	1.1288	0.294899	0.33288			2.4587	1.92936	0.412423	0.795711			1.04239	0.817968	0.958826	0.784288
AT3G46730	1.36526	+		0.996107	0.729608	0.370714	0.270476			1.65554	1.21261	0.616641	0.747747			1.17549	0.861001	1.00068	0.861586
AT3G47250	0.604497	+		1.21603	2.01164	0.26795	0.539019			0.988178	1.63471	0.575145	0.940196			0.396184	0.655394	1.01472	0.665042
AT3G48340	0.855393	+		1.06506	1.24511	0.565942	0.704661			0.959528	1.12174	0.679855	0.76262			1.24428	1.45463	0.811645	1.18064
AT3G50150	1.46922	+		1.37105	0.933185	0.491628	0.45878			1.28694	0.875936	0.789415	0.691477			1.41447	0.962738	0.88855	0.855441
AT3G50220	0.532309	+		1.12271	2.10913	0.612625	1.2921			1.02254	1.92095	0.724177	1.39111			0.907129	1.70414	0.684999	1.16733
AT3G51150	0.833406	+		0.927081	1.1124	0.617138	0.686504			0.725943	0.871056	0.783632	0.682588			0.867569	1.04099	0.923447	0.961302
AT3G51200	0	+		0	#DIV/0!	4.33365	#DIV/0!			0	#DIV/0!	4.0168	#DIV/0!			0.159394	#DIV/0!	1.96101	#DIV/0!
AT3G52390	1.3367	+		1.12128	0.838837	1.86786	1.56683			1.00209	0.749675	1.68139	1.26049			1.22943	0.919749	1.10552	1.0168
AT3G52630	0.936785	+		0.906747	0.967935	1.57647	1.52592			0.72639	0.775407	1.27433	0.988128			1.13112	1.20745	1.09179	1.31827
AT3G55090	1.22244	+		1.97782	1.61793	0.510453	0.825877			0.839599	0.686823	1.22085	0.83851			0.858785	0.702517	1.00335	0.704872
AT3G56430	1.2522	+		1.01203	0.808204	1.52653	1.23375			1.0634	0.84923	1.37298	1.16598			1.25425	1.00164	1.21311	1.21511
AT3G56970	0.0324513	+		0.0274748	0.846647	2.004	1.69668			0.0186833	0.575734	1.80522	1.03933			0.0417803	1.28748	1.47079	1.89362
AT3G57020	2.08443	+		1.11917	0.536918	1.6168	0.868087			1.11412	0.534495	1.49579	0.799492			1.23433	0.592163	1.65497	0.980015
AT3G59930	0.0666255	+		0.14587	2.18941	0.385685	0.844421			0.125845	1.88885	0.467388	0.882824			0.0398817	0.598595	1.12728	0.674787
AT3G60420	1.00857	+		3.18655	3.15946	0.472041	1.4914			1.33669	1.32532	0.712119	0.943787			0.739703	0.733414	1.20459	0.883464
AT3G61490	1.38975	+		0.826057	0.594394	1.52529	0.906623			1.0052	0.723298	1.42308	1.02931			0.852729	0.613585	1.24452	0.763618
AT3G62680	2.11102	+		1.74593	0.827058	0.503544	0.41646			1.66526	0.788842	0.839672	0.662369			2.53212	1.19948	0.72356	0.867894
AT4G01240	1.84827	+		1.23362	0.667443	1.91486	1.27806			1.30149	0.704168	1.44614	1.01833			1.33969	0.724836	1.50181	1.08857
AT4G03130	1.1512	+		0.930434	0.808228	1.60164	1.29449			1.11228	0.966191	1.34546	1.29997			1.05941	0.920262	0.997171	0.917658
AT4G08400	1.2541	+		1.33823	1.06708	0.461636	0.492604			1.2792	1.02002	0.822335	0.838796			1.64375	1.3107	0.656314	0.860232
AT4G08410	1.1972	+		0.974818	0.814245	0.213218	0.173612			1.12353	0.938458	0.862851	0.809749			1.39841	1.16806	0.834017	0.974185
AT4G09130	0.673449	+		0.786802	1.16832	0.485909	0.567695			1.29532	1.92341	0.476822	0.917127			1.16464	1.72937	0.724405	1.25277
AT4G11393	0.0155836	+		0.103521	6.64294	0.187095	1.24286			0.0230565	1.47954	0.486868	0.720339			0.00872274	0.559739	1.18862	0.665318
AT4G12350	0.98122	+		1.39842	1.42519	0.38249	0.54512			1.17069	1.19309	0.543504	0.648451			2.01622	2.05481	0.548272	1.1266
AT4G12620	1.06895	+		0.894763	0.837047	1.64136	1.37389			0.816675	0.763995	1.44911	1.10712			0.907321	0.848794	1.42227	1.20722
AT4G13110	1.3873	+		1.37708	0.992631	0.61292	0.608403			1.46003	1.05243	0.767139	0.807357			1.60635	1.15789	0.829957	0.961002
AT4G13680	0.469911	+		0.981943	2.08964	0.596446	1.24636			0.579593	1.23341	0.949697	1.17137			0.605712	1.28899	0.908169	1.17062
AT4G13860	0.776295	+		1.39764	1.8004	0.281127	0.506141			1.37365	1.7695	0.452764	0.801165			1.34469	1.73219	0.65349	1.13197
AT4G13918	1.71534	+		1.93433	1.12767	0.305749	0.344782			2.95884	1.72493	0.435648	0.751462			1.70962	0.996666	0.836106	0.833318
AT4G14020	1.24108	+		1.53482	1.23668	0.386847	0.478408			1.58852	1.27995	0.701932	0.898438			1.55017	1.24905	0.796741	0.995171
AT4G14860	1.31166	+		1.80412	1.37544	0.247107	0.339882			1.36555	1.04108	0.525906	0.547511			2.39921	1.82913	0.544366	0.995717
AT4G15720	2.23077	+		1.10049	0.493323	2.43313	1.20032			1.54884	0.694307	1.86904	1.29769			1.22271	0.548112	1.49343	0.818568
AT4G16155	1.20709	+		1.02798	0.85162	1.52206	1.29622			0.942321	0.780656	1.43376	1.11927			1.04728	0.86761	1.31794	1.14346
AT4G16265	1.63005	+		0.929993	0.570529	1.76176	1.00514			1.1056	0.678261	1.34218	0.910348			0.947649	0.58136	1.34653	0.782822
AT4G16410	0.878121	+		0.308262	0.351047	2.53722	0.890681			0.632365	0.720134	1.58578	1.14197			0.32545	0.370621	2.97563	1.10283
AT4G16600	1.2245	+		1.38564	1.13159	0.617474	0.698728			1.42385	1.1628	0.674961	0.784843			1.41112	1.1524	0.749696	0.86395
AT4G16680	1.19884	+		1.37298	1.14525	0.579589	0.663777			1.36711	1.14036	0.717043	0.817687			1.15428	0.962824	0.695572	0.669713
AT4G18780	0.497393	+		0.844986	1.69883	0.646375	1.09808			0.828776	1.66624	0.739829	1.23273			0.857785	1.72456	0.690349	1.19055
AT4G19395	2.6282	+		0.846766	0.322185	3.0361	0.978185			1.28248	0.487969	0.99526	0.485656			0.498026	0.189493	0.979597	0.185627
AT4G21760	1.09206	+		0.224351	0.205438	3.87598	0.796274			0.452169	0.414051	1.60116	0.66296			0.56492	0.517296	3.09985	1.60354
AT4G21930	0.114705	+		0.689983	6.01527	0.519548	3.12522			0.348887	3.0416	1.01984	3.10193			0.572793	4.99361	1.16695	5.82732
AT4G22235	1.56775	+		1.05816	0.67495	2.20656	1.48931			0.888777	0.566911	2.05724	1.16627			1.51851	0.968589	1.41146	1.36713
AT4G22780	0.576209	+		0.933383	1.61987	0.606704	0.982782			0.914776	1.58758	0.737332	1.17057			0.66058	1.14643	1.30582	1.49703
AT4G23550	1.41223	+		1.70922	1.2103	0.593353	0.718136			1.43762	1.01798	0.730607	0.743744			1.01317	0.71743	0.944249	0.677432
AT4G25790	1.22172	+		1.34677	1.10235	0.443786	0.489207			1.23862	1.01383	0.640235	0.649087			1.49118	1.22055	0.676797	0.826065
AT4G26050	0.161251	+		0.309268	1.91793	0.528733	1.01407			0.188802	1.17086	0.576211	0.674661			0.229585	1.42377	0.83402	1.18746
AT4G26700	2.07765	+		1.14834	0.552709	1.7918	0.990347			1.06377	0.512009	1.4298	0.732072			0.969715	0.466737	1.57941	0.737171
AT4G27030	1.38472	+		0.813482	0.587468	1.81439	1.0659			0.826454	0.596836	1.57868	0.942211			0.885534	0.639502	1.57709	1.00855
AT4G27870	1.27567	+		1.33248	1.04453	0.55591	0.580667			1.45397	1.13977	0.723174	0.824255			1.49221	1.16974	0.756902	0.885383
AT4G28930	1.03871	+		1.8956	1.82496	0.491073	0.89619			1.09005	1.04943	0.810611	0.850677			1.22494	1.17929	0.817363	0.96391
AT4G31250	1.47815	+		1.38833	0.939236	0.648578	0.609168			1.87302	1.26714	0.673975	0.85402			1.65919	1.12248	0.812632	0.912161
AT4G31400	1.15128	+		0.802482	0.697037	1.74096	1.21351			0.851555	0.739662	1.25543	0.928598			1.11683	0.970085	1.08667	1.05416
AT4G31530	0.83145	+		0.817201	0.982863	0.663224	0.651858			1.09266	1.31416	0.798508	1.04937			0.889966	1.07038	1.05843	1.13292
AT4G33120	0.766426	+		1.26592	1.65172	0.4181	0.690586			0.939896	1.22634	0.629008	0.771375			1.43175	1.86809	0.575334	1.07477
AT4G34000	0.787408	+		0.979478	1.24393	0.663331	0.825136			0.912599	1.15899	0.812886	0.942127			0.879051	1.11639	0.85074	0.949755
AT4G35200	3.60384	+		0.850173	0.235908	2.28461	0.538957			1.0595	0.293994	1.65731	0.487239			1.3475	0.373907	1.73075	0.647139
AT4G35720	0.637952	+		0.38842	0.608855	2.0721	1.26161			0.346195	0.542666	1.51775	0.823633			0.392094	0.614614	1.51734	0.932577
AT4G36710	0.83423	+		1.09187	1.30883	0.615757	0.805923			0.955896	1.14584	0.841028	0.963686			0.789517	0.946401	0.964804	0.913092
AT4G38470	2.2866	+		1.08468	0.474362	1.53839	0.729754			1.79894	0.786731	1.31876	1.03751			1.52771	0.668115	1.31109	0.875962
AT4G38530	0.749387	+		0.801836	1.06999	0.627645	0.671574			0.667854	0.891201	0.991832	0.883921			0.813181	1.08513	0.867429	0.941271
AT4G38860	2.45572	+		0.84916	0.345789	7.14671	2.47125			0.195023	0.0794159	5.12034	0.406637			0.240286	0.0978476	1.97769	0.193513
AT4G39030	1.36797	+		1.47307	1.07683	0.444635	0.478797			1.50272	1.0985	0.652652	0.716938			1.58166	1.15621	0.755389	0.873386
AT4G39810	0.907189	+		1.76819	1.94908	0.481109	0.93772			1.12431	1.23933	0.902285	1.11823			0.947502	1.04444	0.986009	1.02982
AT4G40090	1.86946	+		1.9432	1.03945	0.503802	0.523676			1.63706	0.875688	0.764942	0.669851			2.16727	1.1593	0.697377	0.808473
AT5G01280	1.40959	+		1.8269	1.29605	0.428589	0.555473			1.2606	0.894305	0.762749	0.68213			1.18758	0.842501	0.711069	0.599076
AT5G01360	0.674813	+		1.04639	1.55064	0.652959	1.0125			0.890246	1.31925	0.754221	0.995005			0.865732	1.28292	0.751122	0.96363
AT5G02010	0.867845	+		0.775352	0.893423	1.55986	1.39362			0.869835	1.00229	1.26477	1.26767			0.880202	1.01424	1.13734	1.15353
AT5G02520	1.05978	+		0.773414	0.729788	1.59333	1.16279			0.851332	0.803311	1.37956	1.10821			0.915657	0.864008	1.27959	1.10557
AT5G03285	0.974429	+		1.58926	1.63096	0.583817	0.952183			0.677852	0.695641	0.984783	0.685055			1.3367	1.37177	0.696622	0.955608
AT5G03890	1.21482	+		0.568092	0.467633	1.87701	0.877751			0.777767	0.64023	1.39946	0.895979			0.537713	0.442627	1.47526	0.652989
AT5G03960	0.378774	+		0.602548	1.59079	0.515532	0.820101			0.569838	1.50443	0.656472	0.987615			0.496118	1.3098	0.702794	0.920521
AT5G04960	1.46251	+		1.50374	1.02819	0.514316	0.528818			1.32135	0.903485	0.75124	0.678734			1.76281	1.20533	0.684578	0.825145
AT5G06530	1.02882	+		1.18248	1.14936	0.435258	0.500266			1.02021	0.991624	0.705871	0.699959			1.37916	1.34052	0.759602	1.01826
AT5G07152	2.89315	+		0.550465	0.190265	2.4223	0.460878			1.94914	0.673706	1.05743	0.712396			1.01612	0.351214	2.33094	0.818659
AT5G08120	0.985177	+		0.973794	0.988445	1.74371	1.72356			0.7598	0.771232	1.4676	1.13186			0.917126	0.930924	1.11864	1.04137
AT5G09240	0.802325	+		0.535181	0.667038	1.53855	1.02627			0.635067	0.791533	1.21546	0.96208			0.703869	0.877286	1.07476	0.942874
AT5G10390	1.06901	+		0.860781	0.805211	1.73975	1.40087			0.618268	0.578354	1.50272	0.869102			0.893076	0.835421	1.21418	1.01435
AT5G10440	1.38	+		0.514404	0.372757	2.64543	0.986102			0.5831	0.422538	2.03777	0.861034			0.593953	0.430402	1.1932	0.513557
AT5G11180	0.364669	+		0.214099	0.587105	0.315126	0.185012			0.932299	2.55656	0.435642	1.11375			0.440879	1.20898	0.905687	1.09496
AT5G11610	0.636981	+		0.903175	1.4179	0.502028	0.711826			0.969028	1.52128	0.576037	0.876315			0.778337	1.22192	0.650987	0.795451
AT5G12020	0.237416	+		0.15815	0.666129	3.50864	2.33721			0.155619	0.65547	1.27155	0.833463			0.189996	0.800268	2.82084	2.25743
AT5G13320	4.66199	+		12.4469	2.66987	0.2399	0.640502			2.50471	0.537261	1.42055	0.763207			1.14364	0.245312	2.04582	0.501865
AT5G14340	0.852529	+		1.69646	1.98991	0.500267	0.995488			1.29163	1.51506	0.624446	0.946073			1.52911	1.79362	0.565524	1.01434
AT5G15300	1.86009	+		0.852625	0.458378	1.85574	0.850631			1.25834	0.676491	1.38313	0.935673			1.42573	0.766485	1.19607	0.91677
AT5G15760	1.10458	+		0.86631	0.78429	1.85263	1.453			1.04468	0.945775	1.47293	1.39306			1.04202	0.943361	1.31741	1.2428
AT5G19790	1.61853	+		1.33497	0.824806	0.570725	0.470737			1.33392	0.824156	0.815429	0.672041			1.71388	1.05891	0.792781	0.839487
AT5G22270	1.89986	+		2.61627	1.37709	0.463942	0.63889			4.03949	2.1262	0.558908	1.18835			2.16488	1.1395	0.70028	0.797967
AT5G22520	1.14312	+		0.213278	0.186576	0.18226	0.0340054			1.38883	1.21495	0.618053	0.750902			1.118	0.978024	0.878161	0.858863
AT5G22608	0.440647	+		1.43675	3.26055	0.205436	0.669836			0.991686	2.25052	0.599425	1.34902			0.501716	1.13859	0.603369	0.68699
AT5G23230	1.05924	+		1.4832	1.40025	0.474787	0.664822			1.18616	1.11982	0.899031	1.00675			0.819795	0.773947	1.36186	1.05401
AT5G23940	1.03819	+		1.66615	1.60486	0.483384	0.775763			0.996557	0.959895	0.83956	0.80589			1.25791	1.21164	0.837255	1.01445
AT5G24314	0.872326	+		0.663822	0.760979	1.82394	1.38798			0.804372	0.922101	1.49896	1.38219			0.816069	0.93551	1.40672	1.316
AT5G24630	1.23082	+		1.09671	0.891038	1.58967	1.41645			0.918822	0.746512	1.52688	1.13984			1.02094	0.829477	1.24452	1.0323
AT5G24660	3.05784	+		3.02953	0.990743	0.440562	0.436484			4.69175	1.53434	0.503972	0.773263			2.87118	0.938956	1.1382	1.06872
AT5G25260	1.69043	+		3.44529	2.03811	0.344728	0.702593			1.98562	1.17462	0.615822	0.723359			1.15125	0.681041	1.01249	0.689545
AT5G27630	1.33564	+		1.25379	0.938718	2.29771	2.1569			0.601829	0.450592	1.87564	0.845149			0.812323	0.608191	1.42528	0.866843
AT5G27890	0.4322	+		0.733051	1.69609	3.89815	6.61163			0.422366	0.977247	3.23701	3.16336			0.478098	1.1062	1.15015	1.27229
AT5G27930	0.720658	+		1.1571	1.60562	0.619698	0.994999			1.07688	1.4943	0.696238	1.04039			0.891281	1.23676	0.728166	0.900566
AT5G33355	0.0214727	+		0.0793071	3.6934	0.350716	1.29533			0.0329323	1.53368	0.419415	0.64325			0.0146619	0.682815	0.982709	0.671009
AT5G35220	0.914491	+		0.869754	0.95108	1.57423	1.49722			0.768017	0.83983	1.42926	1.20034			0.785123	0.858536	1.36017	1.16776
AT5G37260	0.721317	+		0.489194	0.678196	1.69321	1.14833			0.452191	0.626896	1.52448	0.955692			0.456195	0.632447	1.17541	0.743384
AT5G38820	0.279422	+		0.152078	0.54426	2.31829	1.26175			0.119619	0.428095	1.62866	0.697223			0.124897	0.446985	1.60174	0.715954
AT5G39420	0.512141	+		0.734037	1.43327	0.534531	0.766128			0.461805	0.901715	0.858898	0.774481			0.61639	1.20356	0.938051	1.129
AT5G40080	1.04258	+		0.898556	0.861858	1.67189	1.44093			0.568204	0.544998	1.61469	0.880003			0.918552	0.881037	1.30668	1.15123
AT5G40405	1.37858	+		0.945243	0.685664	1.62309	1.11289			1.0834	0.785883	1.18506	0.931316			0.922874	0.669439	1.18585	0.793855
AT5G41170	1.674	+		1.13666	0.679011	1.93108	1.31123			1.17166	0.699919	1.3494	0.944468			1.13419	0.677536	1.21641	0.824164
AT5G42010	1.42653	+		1.63196	1.14401	0.616652	0.705454			1.84291	1.29188	0.69665	0.899987			1.38482	0.970758	0.769201	0.746708
AT5G42020	1.4836	+		1.37068	0.92389	1.56827	1.44891			1.13908	0.767781	1.41628	1.08739			1.44723	0.975486	1.11179	1.08454
AT5G42210	0.390918	+		0.637037	1.62959	0.639195	1.04163			0.480515	1.2292	0.805424	0.990024			0.494273	1.26439	0.793151	1.00285
AT5G42510	1.00854	+		1.37585	1.3642	0.423464	0.577691			0.925949	0.918109	0.730698	0.67086			1.47832	1.46581	0.719141	1.05412
AT5G43150	0.781522	+		1.06058	1.35707	0.539327	0.731902			1.19206	1.5253	0.617987	0.942617			1.14759	1.4684	0.778574	1.14326
AT5G43770	0.630796	+		0.624104	0.989391	0.614176	0.60766			0.86667	1.37393	0.827103	1.13638			0.710668	1.12662	0.736665	0.829942
AT5G43890	0.581469	+		1.31937	2.26903	0.427749	0.970577			1.20409	2.07077	0.614347	1.27217			0.869945	1.49612	0.723898	1.08304
AT5G44030	0.494939	+		0.932678	1.88443	0.587593	1.10728			0.913305	1.84529	0.706439	1.30358			0.823274	1.66339	0.714316	1.18818
AT5G44578	0.502925	+		0.53167	1.05715	0.642374	0.679089			0.904059	1.7976	0.873929	1.57098			0.738838	1.46908	1.09526	1.60902
AT5G44920	0.853155	+		0.842624	0.987656	0.479697	0.473776			1.12769	1.32179	0.638072	0.843397			0.921897	1.08057	0.827192	0.893842
AT5G45590	1.36744	+		0.991577	0.725136	1.51452	1.09824			0.955284	0.698595	1.43354	1.00146			1.22034	0.892427	1.20045	1.07131
AT5G45730	0.522649	+		0.742263	1.42019	0.609112	0.865057			0.663518	1.26953	0.701186	0.890175			0.855278	1.63643	0.863513	1.41308
AT5G46640	0.940971	+		1.19456	1.26949	1.78054	2.26038			0.820565	0.872041	1.66567	1.45253			0.975405	1.03659	1.10332	1.1437
AT5G48060	0.625567	+		1.04025	1.66289	0.625216	1.03966			1.05546	1.68721	0.775874	1.30906			0.715639	1.14399	0.909089	1.03998
AT5G48485	1.15987	+		0.644732	0.555867	2.35869	1.31112			1.10472	0.952452	1.42642	1.35859			1.16387	1.00345	1.49106	1.49621
AT5G48690	0.618418	+		1.47179	2.37993	0.386064	0.918805			0.877523	1.41898	0.700785	0.9944			0.768396	1.24252	0.830808	1.03229
AT5G49270	1.29063	+		1.28968	0.999267	0.578077	0.577653			1.28467	0.99538	0.761871	0.758351			1.64344	1.27336	0.736587	0.937943
AT5G50100	1.21041	+		0.740354	0.611657	1.5112	0.924337			0.723708	0.597904	1.29816	0.776173			0.719223	0.594199	1.48034	0.879615
AT5G50400	0.346424	+		0.674395	1.94673	0.481203	0.936775			0.585727	1.69078	0.649541	1.09823			0.360424	1.04041	0.909041	0.945779
AT5G50460	1.19591	+		1.02606	0.857977	1.61279	1.38374			0.951249	0.795421	1.43528	1.14165			1.07046	0.895102	1.21823	1.09044
AT5G51220	1.29576	+		0.947545	0.731264	1.53019	1.11898			1.03701	0.800307	1.30773	1.04659			1.08075	0.834062	1.19253	0.994645
AT5G51760	0.352068	+		1.02697	2.91697	0.365087	1.06495			1.18244	3.35855	0.416883	1.40012			0.388312	1.10295	1.02997	1.13601
AT5G51870	0.150953	+		0.237845	1.57562	3.75557	5.91734			0.059399	0.393492	5.36756	2.11209			0.305265	2.02225	1.03691	2.09689
AT5G52220	1.37159	+		0.739024	0.538808	2.20186	1.18638			0.736808	0.537192	2.1101	1.13353			1.2566	0.916161	1.42681	1.30719
AT5G52710	4.10424	+		0.690829	0.168321	1.8559	0.312386			1.74099	0.424193	1.28298	0.544231			0.995271	0.242498	1.11879	0.271305
AT5G54040	0.930573	+		0.850234	0.913667	0.323099	0.295205			1.17226	1.25971	0.631954	0.796082			0.831604	0.893647	0.943259	0.842941
AT5G54840	1.08074	+		1.1173	1.03383	0.602822	0.623213			1.32412	1.2252	0.702874	0.861159			1.05909	0.97997	0.76107	0.745826
AT5G55590	0.818881	+		1.28266	1.56636	0.507149	0.794378			1.04271	1.27334	0.739276	0.941347			0.942097	1.15047	0.777577	0.894578
AT5G56000	0.974148	+		1.06969	1.09808	1.67694	1.84141			0.840374	0.862676	1.41684	1.22227			1.06284	1.09105	1.08746	1.18647
AT5G56840	0.385586	+		1.35068	3.50294	0.240284	0.841702			0.629692	1.63308	0.47883	0.781968			0.640847	1.66201	0.671423	1.11591
AT5G57510	4.64682	+		11.0573	2.37955	0.486865	1.15852			5.03558	1.08366	0.996863	1.08026			3.60045	0.774819	0.779587	0.604039
AT5G59070	1.33661	+		0.941909	0.704702	1.82686	1.28739			0.791769	0.592373	1.36676	0.809633			0.896073	0.670409	1.66182	1.1141
AT5G59080	0.688602	+		0.659963	0.95841	2.20956	2.11767			0.34436	0.500086	2.49842	1.24942			0.445793	0.647389	1.44065	0.932662
AT5G59680	0.231393	+		0.523511	2.26243	0.649315	1.46903			0.407475	1.76096	0.635197	1.11856			0.233063	1.00722	0.797232	0.802988
AT5G60060	0.0423944	+		0.172848	4.07714	0.522164	2.12894			0.0520331	1.22736	0.651205	0.799261			0.0475297	1.12113	0.80153	0.89862
AT5G60780	1.22806	+		0.742641	0.604725	0.302335	0.18283			0.23413	0.190649	0.937543	0.178742			1.48334	1.20787	0.81325	0.982297
AT5G61260	0.887937	+		0.7463	0.840488	0.583136	0.490119			0.905258	1.01951	0.724494	0.738628			0.777011	0.875075	0.817625	0.715483
AT5G61280	0.807886	+		1.18596	1.46798	0.615293	0.903241			0.78354	0.969866	0.803655	0.779437			0.914843	1.13239	0.813191	0.920851
AT5G63810	0.68048	+		0.727685	1.06937	1.64618	1.76037			0.574624	0.844439	1.56845	1.32446			0.696569	1.02364	1.19341	1.22163
AT5G64870	1.27242	+		0.552177	0.433956	0.216105	0.09378			0.954163	0.749878	0.586572	0.439857			1.28835	1.01252	0.687424	0.696031
AT5G64910	1.8629	+		2.14607	1.15201	5.00004	5.76008			1.02849	0.552093	4.8029	2.65165			1.09759	0.589186	1.98391	1.16889
AT5G65010	1.01917	+		0.776588	0.761979	2.1532	1.6407			0.77119	0.756682	1.66536	1.26015			0.933755	0.916189	1.1506	1.05417
AT5G65280	1.27999	+		1.67096	1.30545	0.555537	0.725226			1.81829	1.42055	0.68646	0.975149			1.48629	1.16117	0.843401	0.979333
AT5G65609	0.791589	+		1.05355	1.33093	0.48142	0.640734			0.718106	0.90717	0.832819	0.755509			1.47058	1.85775	0.532809	0.989828
AT5G67070	1.06993	+		0.949097	0.887062	1.59964	1.41898			0.87687	0.819556	1.33701	1.09576			0.978053	0.914125	1.61941	1.48034
AT5G67430	1.05194	+		1.8757	1.78308	0.382941	0.682816			1.46404	1.39174	0.582438	0.810605			1.98509	1.88707	0.634257	1.19689
AT5G67450	0.732457	+		0.989436	1.35085	0.577929	0.780693			0.912032	1.24517	0.733479	0.913304			0.924589	1.26231	0.850158	1.07316
ATCG00490	1.13562	+		0.636181	0.560205	2.04337	1.14471			0.698763	0.615312	1.23168	0.75787			0.380684	0.33522	3.49992	1.17324
ATMG00516	8.21763	+		1.27229	0.154824	5.74235	0.889053			2.21336	0.269342	2.21599	0.596861			2.03805	0.24801	3.22912	0.800854
AT1G23470	1.03444	+		1.29856	1.25533	2.16993	2.72398			0.767679	0.742122	1.98993	1.47677			1.29922	1.25597	0.854142	1.07277
AT1G60520	0.798977	+		0.674358	0.844027	0.214258	0.180839			1.01576	1.27133	0.74587	0.948243			1.12635	1.40974	0.961913	1.35605
AT1G62090	1.02919	+		0.177202	0.172176	0.290713	0.050054			1.25177	1.21626	0.432138	0.525595			0.583491	0.566943	0.821002	0.465461
AT1G64560	1.21999	+		2.68142	2.19791	0.431446	0.948279			1.3358	1.09493	1.01437	1.11067			0.806457	0.661038	1.09181	0.721731
AT2G03972	0.19522	+		0.258445	1.32386	0.114106	0.151061			0.597504	3.06067	0.280111	0.857326			0.279404	1.43122	0.495007	0.708466
AT2G07731	4.62882	+		0.548106	0.118411	2.35581	0.278955			1.16518	0.251722	0.943737	0.237559			1.16179	0.250991	1.39452	0.350012
AT2G19200	0.659	+		1.10133	1.67121	0.501916	0.838809			0.926323	1.40565	0.725938	1.02041			0.921265	1.39797	0.776427	1.08543
AT1G36680	0.38773	+		0.0648884	0.167354	3.32943	0.557195			0.0552536	0.142505	1.86862	0.266288			0.125598	0.323932	1.62991	0.52798
AT2G03540	1.4926	+		3.46154	2.31913	0.34804	0.80715			1.00767	0.675108	1.02035	0.688849			0.731364	0.489993	0.937911	0.459569
AT2G05280	2.507	+		0.939558	0.374774	3.95294	1.48146			1.93548	0.77203	2.13643	1.64939			0.5409	0.215756	3.30075	0.712157
AT3G02515	0.413442	+		0.707052	1.71016	0.2201	0.376406			1.22945	2.9737	0.439244	1.30618			0.508958	1.23103	0.96716	1.1906
AT3G20975	1.90014	+		1.10689	0.582531	4.26238	2.48297			0.605837	0.318838	2.70253	0.861668			0.958422	0.504395	2.38585	1.20341
AT5G49080	1.56402	+		1.61506	1.03264	0.387836	0.400494			1.48139	0.947168	0.789991	0.748255			2.18269	1.39557	0.697954	0.974043
AT1G20020	0.689175			0.277651	0.402874	2.05188	0.826651		+	0.565257	0.820193	1.93243	1.58497	+	+	0.463228	0.672148	3.18862	2.14323
AT1G70450	1.87267			1.57503	0.841058	0.982586	0.826411		+	1.3163	0.702896	0.731503	0.514171	+	+	2.51199	1.34139	0.463973	0.622368
AT5G41550	2.12052			1.52527	0.719289	1.18609	0.853145		+	1.07075	0.504945	1.11192	0.561459	+	+	1.5098	0.711996	0.648857	0.461983
AT5G60610	1.04683			1.69591	1.62004	0.513732	0.832265		+	0.570779	0.545244	0.673355	0.367143	+	+	0.898055	0.857877	0.31289	0.268421
AT1G01030	1.21029			1.10944	0.916679	0.954031	0.87454		+	0.933019	0.770908	0.771899	0.595063		+	0.737548	0.6094	0.917731	0.559265
AT1G04445	1.01565			0.840983	0.828024	0.863345	0.71487		+	0.691227	0.680575	0.974642	0.663317		+	0.607079	0.597724	0.673599	0.402626
AT1G05560	0.573967			1.2856	2.23984	0.888916	1.99103		+	1.25061	2.17889	0.939943	2.04803		+	0.968602	1.68756	1.01105	1.70621
AT1G07160	2.70745			1.53137	0.565613	1.11045	0.628084		+	0.526953	0.19463	2.27135	0.442073		+	0.974941	0.360095	1.18192	0.425603
AT1G15050	5.24321			1.70334	0.324866	2.33536	0.758679		+	1.72162	0.328352	1.81453	0.595804		+	0.652704	0.124486	2.34192	0.291535
AT1G22810	24.2047			3.58117	0.147953	3.20197	0.473742		+	4.11699	0.17009	2.01635	0.34296		+	0.513138	0.0211999	10.0367	0.212777
AT1G28830	1.52629			1.69428	1.11006	0.647344	0.71859		+	0.914351	0.599066	0.172429	0.103296		+	0.0415424	0.0272178	0.461159	0.0125517
AT1G51270	1.30733			0.671712	0.513805	0.441968	0.227085		+	1.09296	0.836027	0.61452	0.513755		+	0.709433	0.542658	0.983094	0.533484
AT1G60505	0.479502			0.647845	1.35108	0.686704	0.927792		+	1.13532	2.36771	0.800603	1.8956		+	0.673608	1.40481	1.33598	1.8768
AT1G65890	3.1201			1.86552	0.597904	0.564897	0.337755		+	1.20407	0.385909	0.544811	0.210248		+	2.94907	0.945186	0.675388	0.638368
AT1G69900	1.68109			1.18639	0.705725	1.03285	0.728906		+	1.00633	0.598619	1.0094	0.604248		+	0.960867	0.571573	0.864868	0.494335
AT2G19990	0.445191			0.413311	0.928392	1.22977	1.14171		+	0.647256	1.45388	1.14965	1.67146		+	0.638436	1.43407	1.28712	1.84583
AT2G24850	4.8158			3.94358	0.818884	0.459723	0.37646		+	3.90108	0.810059	0.721394	0.584372		+	2.7815	0.577579	0.999854	0.577494
AT2G29110	2.60656			2.52669	0.969357	0.325103	0.315141		+	0.748122	0.287015	0.885643	0.254193		+	1.49297	0.572772	0.482395	0.276303
AT2G29940	9.67351			3.04236	0.314504	2.40169	0.75534		+	1.85042	0.191288	2.05879	0.393821		+	4.07813	0.421577	0.980138	0.413204
AT2G31100	4.09122			0.738487	0.180506	2.86527	0.517198		+	0.512348	0.125231	2.11659	0.265063		+	1.21879	0.297904	1.42414	0.424257
AT3G01290	2.06395			1.39501	0.675891	1.31622	0.889623		+	1.08226	0.524361	1.1966	0.627448		+	1.31147	0.635414	0.945668	0.600891
AT3G57440	1.4005			0.730753	0.521779	1.00686	0.52536		+	0.711038	0.507701	0.727763	0.369486		+	0.322971	0.230611	0.924249	0.213142
AT3G61118	0.708335			0.745775	1.05286	1.17583	1.23798		+	0.974363	1.37557	1.25221	1.7225		+	1.00783	1.42281	1.29047	1.8361
AT3G61300	1.19171			0.909284	0.763011	0.740809	0.565245		+	0.764162	0.641234	0.850466	0.545347		+	1.10402	0.926423	0.714047	0.66151
AT4G13700	206.05			43.7516	0.212335	2.85017	0.60519		+	35.0522	0.170115	2.90375	0.49397		+	114.181	0.55414	2.88269	1.59741
AT4G14640	1.05729			1.13672	1.07513	1.048	1.12674		+	0.588502	0.556612	1.14571	0.637714		+	0.919529	0.869701	0.742135	0.645436
AT4G19220	0.648732			1.17233	1.80712	0.942617	1.70342		+	1.1842	1.82541	1.02229	1.8661		+	1.03382	1.5936	1.01015	1.60977
AT4G26795	0.458959			0.776136	1.69108	1.08858	1.84087		+	0.947	2.06337	1.05542	2.17772		+	1.38488	3.01744	0.99154	2.99191
AT5G20230	2.69924			1.88183	0.697171	0.705209	0.491651		+	1.5824	0.58624	1.00842	0.591178		+	1.42155	0.526649	0.896238	0.472003
AT5G39785	2.01359			1.25132	0.62144	1.07955	0.670876		+	0.993027	0.493163	1.19118	0.587445		+	1.24484	0.618221	0.941817	0.582251
AT5G42120	3.07731			0.731553	0.237725	1.71377	0.407406		+	0.580944	0.188783	1.69579	0.320137		+	0.394401	0.128164	1.21233	0.155378
AT5G42200	0.719446			1.34574	1.87052	0.955337	1.78698		+	1.1733	1.63084	0.959465	1.56473		+	0.816974	1.13556	1.62066	1.84035
AT5G43290	1.27106			0.355203	0.279455	0.83083	0.23218		+	1.99701	1.57115	0.281835	0.442803		+	1.16841	0.919244	0.47315	0.43494
AT5G55770	7.43679			2.00111	0.269082	2.66233	0.716387		+	1.4578	0.196026	2.85915	0.560467		+	2.02363	0.272111	1.72565	0.469569
ATMG01000	2.55398			0.894497	0.350236	1.22299	0.428334		+	1.24238	0.48645	1.22408	0.595452		+	0.649891	0.254462	2.11013	0.536947
AT5G28917	1.57569			0.430754	0.273375	1.33063	0.36376		+	1.35432	0.859508	0.467074	0.401453		+	0.326539	0.207235	1.61901	0.335516
AT3G29784	#DIV/0!			139.946	#DIV/0!	#DIV/0!	0.991242		+	#DIV/0!	#DIV/0!	#DIV/0!	0.416824		+	57.8863	#DIV/0!	#DIV/0!	0.427667
AT5G13205	1.51443			1.08851	0.718759	0.369142	0.265324		+	0.72175	0.476582	0.898554	0.428235		+	1.15696	0.763958	0.734685	0.561269
AT1G31920	0.38206			0.325632	0.852306	1.43878	1.22628		+	0.690723	1.80789	1.22818	2.22041	+		0.281759	0.737473	2.00138	1.47596
AT1G63055	6.50297			1.64112	0.252364	1.23811	0.312455		+	2.10935	0.324366	1.53237	0.497048	+		1.99261	0.306415	2.40885	0.73811
AT1G75460	0.490833			0.244283	0.49769	2.69336	1.34046		+	0.789326	1.60813	1.66985	2.68534	+		0.456268	0.929579	2.49569	2.31994
AT3G26180	3.53343			0.458687	0.129813	2.40798	0.312588		+	0.609963	0.172626	2.96795	0.512347	+		0.594946	0.168376	5.10987	0.86038
AT3G26490	0.574115			0.410503	0.715019	1.36266	0.974325		+	0.631484	1.09993	1.4056	1.54606	+		0.644365	1.12236	1.55898	1.74975
AT1G05540	1.04926			0.871688	0.830768	0.679983	0.564908		+	0.369282	0.351946	1.59507	0.561377			0.800695	0.763108	0.825573	0.630001
AT1G07180	0.972455			2.58611	2.65937	2.27867	6.05983		+	2.41437	2.48275	1.26969	3.15233			1.66444	1.71158	2.22102	3.80145
AT1G08270	1.15787			1.07992	0.932677	0.874593	0.815712		+	0.630962	0.544933	1.1801	0.643076			0.784138	0.677224	1.38733	0.939534
AT1G08550	0.670663			0.785905	1.17183	1.22127	1.43112		+	0.887394	1.32316	1.21806	1.61168			0.628273	0.936794	1.23071	1.15292
AT1G09176	3.12584			5.4412	1.74071	0.438277	0.762915		+	2.91606	0.932889	0.691428	0.645025			3.59223	1.1492	0.760719	0.874221
AT1G11070	0.285407			0.205519	0.720091	1.487	1.07078		+	0.470835	1.64969	1.43366	2.3651			0.336512	1.17906	1.35844	1.60168
AT1G13310	1.78275			2.60257	1.45986	0.333133	0.486327		+	0.340193	0.190825	1.49472	0.28523			0.323472	0.181445	3.01605	0.547247
AT1G19840	0.599802			0.841778	1.40343	1.1038	1.5491		+	0.84612	1.41067	1.08248	1.52701			0.554875	0.925097	1.28809	1.1916
AT1G23730	7.44965			3.23339	0.434033	1.17915	0.51179		+	2.32029	0.311463	1.5237	0.474575			6.29102	0.844472	0.662306	0.559299
AT1G27720	2.3366			1.73208	0.74128	0.931538	0.690531		+	1.78023	0.761887	0.830272	0.632574			1.77094	0.757914	1.21592	0.921561
AT1G33055	0.444622			0.896608	2.01656	0.712636	1.43707		+	1.16597	2.62238	0.73274	1.92152			0.577226	1.29824	1.04145	1.35205
AT1G37150	0.95865			1.15161	1.20129	0.649286	0.779978		+	0.625195	0.652162	0.941563	0.614051			0.88432	0.922464	0.851403	0.785388
AT1G48060	2.05781			1.02889	0.499993	0.884896	0.442441		+	1.19946	0.58288	0.628945	0.366599			1.04688	0.508733	1.38165	0.702892
AT1G49860	0.310648			0.56088	1.80552	1.48523	2.68162		+	0.452077	1.45527	1.18593	1.72585			0.254358	0.818799	1.13046	0.925618
AT1G49900	10.7364			6.46919	0.602548	1.26189	0.76035		+	12.6877	1.18174	0.548741	0.648471			8.09588	0.754059	1.46169	1.1022
AT1G49990	1.27988			0.794055	0.620412	1.51611	0.940611		+	1.50525	1.17608	1.3868	1.63099			0.656478	0.51292	2.2113	1.13422
AT1G54050	0.563116			0.847691	1.50536	0.868663	1.30765		+	1.03934	1.84569	0.823844	1.52056			0.454268	0.806704	1.76563	1.42434
AT1G62240	12.7803			1.3315	0.104184	4.52563	0.471497		+	1.01308	0.0792691	6.54252	0.518619			2.44202	0.191078	2.92657	0.559203
AT1G63580	0.859834			1.20659	1.40328	0.693095	0.972604		+	0.631507	0.734453	0.745799	0.547754			0.674521	0.784479	0.726515	0.569935
AT1G64160	0.483433			0.398814	0.824963	0.881308	0.727047		+	1.83843	3.80287	0.556587	2.11663			1.68221	3.47973	0.172469	0.600144
AT1G65230	0.571187			0.460878	0.806876	1.41873	1.14474		+	0.78426	1.37303	1.16353	1.59757			0.588499	1.03031	1.64132	1.69107
AT1G66040	3.64733			1.06835	0.292912	2.18925	0.641259		+	0.942181	0.258321	1.19632	0.309036			1.2614	0.345843	1.04438	0.361192
AT1G70130	3.17625			1.94626	0.612755	0.474524	0.290767		+	1.02647	0.323172	1.40084	0.452712			1.44512	0.454977	1.57725	0.717615
AT1G70260	0.344338			0.566885	1.6463	1.0924	1.79842		+	0.683397	1.98467	1.00878	2.0021			0.429063	1.24605	1.04783	1.30565
AT1G70880	0.454258			0.246282	0.542163	1.24239	0.673579		+	0.141013	0.310426	1.54095	0.478352			0.356158	0.784043	1.17242	0.919231
AT1G73165	0.416629			0.231974	0.556789	3.30476	1.84005		+	0.448872	1.07739	2.63597	2.83997			1.01697	2.44094	0.988645	2.41322
AT1G73600	0.0764228			0.0964121	1.26156	1.02717	1.29584		+	0.153281	2.00569	0.839121	1.68302			0.0534477	0.699369	1.47838	1.03393
AT1G73655	0.480689			0.464861	0.967073	1.16349	1.12518		+	0.680518	1.41572	1.06307	1.505			0.524222	1.09056	1.16884	1.27469
AT1G74205	0.901112			1.13305	1.25739	0.820123	1.03122		+	2.0163	2.23757	0.753733	1.68653			2.14922	2.38508	0.448465	1.06963
AT1G75290	1.0267			1.11472	1.08573	0.745708	0.809639		+	0.716994	0.698349	0.883106	0.616716			1.4368	1.39944	0.582048	0.814539
AT1G76240	0.857122			0.875053	1.02092	0.85417	0.872039		+	0.595064	0.694259	0.958288	0.6653			0.787625	0.918919	0.80274	0.737653
AT1G77760	0.497839			0.557048	1.11893	1.20321	1.34631		+	0.80494	1.61687	1.11078	1.79598			0.425972	0.855642	1.19915	1.02604
AT1G77990	0.422023			0.368686	0.873616	1.55243	1.35623		+	0.460325	1.09076	1.4493	1.58084			0.305166	0.723104	1.50697	1.08969
AT1G79510	1.14685			0.997521	0.869795	0.911656	0.792953		+	0.604648	0.527226	1.17428	0.619109			0.737339	0.642928	1.33517	0.858417
AT2G01023	0.983955			1.04947	1.06659	0.859889	0.917145		+	0.911778	0.926646	0.547724	0.507546			0.414577	0.421337	1.71155	0.721139
AT2G03260	1.10054			0.687359	0.624563	1.08973	0.680605		+	0.5968	0.542278	0.834936	0.452768			0.931842	0.846711	0.740718	0.627175
AT2G05185	0.811181			0.353747	0.436088	0.688241	0.300134		+	0.778341	0.959515	0.659929	0.633212			0.818949	1.00958	1.03632	1.04624
AT2G05380	1.82742			1.22454	0.670096	2.4749	1.65842		+	#DIV/0!	#DIV/0!	0	0.205379			1.54587	0.845931	0.390897	0.330672
AT2G17270	1.21595			0.721506	0.593368	1.19989	0.711976		+	0.668931	0.55013	1.04315	0.573867			1.3144	1.08097	1.10702	1.19665
AT2G17850	0.473563			1.03287	2.18107	0.640902	1.39785		+	1.4004	2.95716	0.652458	1.92942			0.708141	1.49535	0.906624	1.35572
AT2G18130	#DIV/0!			#DIV/0!	#DIV/0!	#DIV/0!	0.482225		+	#DIV/0!	#DIV/0!	#DIV/0!	0.117085			#DIV/0!	#DIV/0!	#DIV/0!	0.578445
AT2G21210	0.225687			0.280253	1.24178	2.12505	2.63884		+	0.369412	1.63683	1.44567	2.36632			0.11705	0.518637	1.3565	0.70353
AT2G21260	1.02865			1.95089	1.89655	1.45604	2.76144		+	1.25558	1.2206	1.70435	2.08033			1.86811	1.81607	0.896087	1.62736
AT2G27930	0.483262			0.626444	1.29628	1.22125	1.58308		+	0.75887	1.57031	1.00449	1.57736			0.724698	1.4996	0.851379	1.27673
AT2G30890	0.706089			1.06793	1.51246	1.16209	1.75762		+	1.52088	2.15394	0.784583	1.68995			0.801313	1.13486	1.00513	1.14068
AT2G32830	12.9529			16.7106	1.29011	0.520555	0.671571		+	11.8452	0.914486	0.568075	0.519497			45.1181	3.48325	0.356322	1.24116
AT2G33160	5.34153			6.50704	1.2182	0.356137	0.433845		+	6.64259	1.24357	0.342335	0.425719			12.0479	2.25551	0.346144	0.780733
AT2G34000	0.0861774			0.222388	2.58059	1.67265	4.31642		+	0.205607	2.38586	1.15588	2.75776			0.0732624	0.850135	1.37285	1.16711
AT2G35420	1.48611			0.679183	0.45702	1.27773	0.583949		+	0.453137	0.304914	1.01399	0.30918			0.816459	0.549393	1.40471	0.771739
AT2G36660	1.42837			1.51618	1.06148	0.747658	0.793621		+	0.685965	0.480242	0.984341	0.472722			2.07112	1.44998	0.643241	0.932689
AT2G37820	1.34172			1.36752	1.01923	0.862456	0.879042		+	0.676145	0.50394	0.960129	0.483847			0.953216	0.710444	1.00587	0.714611
AT2G44910	1.45646			1.46414	1.00527	1.19576	1.20206		+	0.347634	0.238684	1.38244	0.329967			0.833425	0.572225	1.39044	0.795644
AT3G02410	0.968901			1.02164	1.05443	0.779693	0.822133		+	0.507443	0.523731	0.988081	0.517488			0.69516	0.717473	1.08659	0.779602
AT3G02468	1.07708			0.164513	0.15274	2.90184	0.443227		+	1.53549	1.42561	2.49291	3.55391			0.507367	0.47106	4.31731	2.03371
AT3G03910	1.3487			5.46333	4.05081	0.136441	0.552697		+	2.02031	1.49796	0.402515	0.602952			2.99216	2.21855	0.506677	1.12409
AT3G06962	1.24279			1.15323	0.927937	1.3885	1.28844		+	0.500067	0.402374	1.08759	0.437617			1.55105	1.24804	0.600642	0.749625
AT3G09520	4.28115			5.76308	1.34615	0.5339	0.71871		+	2.14104	0.500108	0.858058	0.429121			3.43914	0.803321	0.809295	0.650123
AT3G10750	2.57405			1.3801	0.536158	1.42979	0.766595		+	0.393484	0.152866	1.80793	0.27637			2.99224	1.16246	0.693283	0.805914
AT3G14580	1.60699			0.848096	0.527756	1.6035	0.846255		+	0.761473	0.473852	1.299	0.615535			0.989563	0.615789	1.23386	0.759799
AT3G18500	1.23198			0.699058	0.567428	1.19994	0.680877		+	0.822762	0.667839	0.875291	0.584553			0.637759	0.517671	1.38998	0.719551
AT3G19550	1.46639			1.5426	1.05197	0.502864	0.528997		+	1.35986	0.927354	0.447532	0.41502			2.29292	1.56365	0.460222	0.719625
AT3G21760	1.2481			0.625905	0.501485	1.86289	0.93421		+	10.4748	8.39254	0.322661	2.70795			1.44572	1.15834	0.840999	0.974159
AT3G23870	1.87975			1.26014	0.670379	1.05012	0.703979		+	1.22262	0.650419	0.901994	0.586674			2.16752	1.15309	0.799467	0.921859
AT3G25795	2.13847			2.16122	1.01064	0.684294	0.691574		+	1.821	0.851544	0.778749	0.66314			1.97795	0.924937	0.77003	0.71223
AT3G27810	16.3318			6.15673	0.376978	1.06383	0.401039		+	#DIV/0!	#DIV/0!	0	0.261418			#DIV/0!	#DIV/0!	0	0.633301
AT3G44870	2.76954			2.4341	0.878879	0.422991	0.371758		+	1.67232	0.603825	0.812817	0.490799			1.67253	0.603902	1.30423	0.787628
AT3G46810	0.513034			0.70499	1.37416	1.44262	1.98239		+	0.682352	1.33003	1.29068	1.71665			0.515557	1.00492	1.04011	1.04523
AT3G48320	0.76906			1.21414	1.57873	0.610012	0.963047		+	0.469996	0.611131	0.911099	0.556801			0.625911	0.813866	1.26141	1.02661
AT3G51560	1.16537			0.876496	0.752121	0.85272	0.641348		+	0.689785	0.591904	0.613132	0.362915			1.16156	0.996736	0.608326	0.606341
AT3G52670	0.760257			0.620252	0.815846	0.993072	0.810194		+	0.389565	0.512412	0.826102	0.423305			0.385252	0.506739	1.4217	0.720432
AT3G52740	1.76174			0.981803	0.557292	1.39215	0.775834		+	0.884531	0.502078	1.28241	0.643871			1.24273	0.705398	1.22019	0.860719
AT3G53650	2.00811			1.09911	0.547334	0.578501	0.316633		+	1.86503	0.928749	0.59852	0.555875			1.43206	0.713137	0.929439	0.662817
AT3G55550	2.70377			0.546052	0.201959	2.7914	0.563749		+	0.232388	0.0859495	2.82626	0.242916			1.5744	0.582296	1.46954	0.855705
AT3G56600	0.555401			0.915875	1.64903	1.14592	1.88966		+	1.33194	2.39815	1.3939	3.34279			1.88258	3.38959	0.791638	2.68332
AT3G59120	1.27334			1.26572	0.994012	0.790484	0.78575		+	0.795444	0.62469	0.970084	0.606002			1.0184	0.799782	0.97973	0.783571
AT3G62960	0.0482082			0.0320069	0.663931	0.800007	0.531149		+	0.31115	6.4543	0.870301	5.61718			0.0856841	1.77738	1.09426	1.94491
AT4G01470	27.0589			13.2566	0.489918	1.7828	0.873427		+	43.1536	1.5948	0.349507	0.557395			#DIV/0!	#DIV/0!	0	1.15341
AT4G02540	1.09282			0.738534	0.675808	0.414264	0.279963		+	1.13015	1.03416	0.624043	0.64536			0.871409	0.797397	0.884335	0.705166
AT4G11370	1.41303			1.49161	1.05561	0.937716	0.989863		+	0.684963	0.484746	1.31289	0.636418			0.734538	0.51983	1.36069	0.707325
AT4G12500	0.240954			1.15698	4.80169	2.89765	13.9136		+	0.230927	0.958387	2.20223	2.11058			0.112752	0.46794	1.55086	0.72571
AT4G13190	1.1695			1.07591	0.919976	0.446084	0.410387		+	1.07589	0.919957	0.605264	0.556816			0.956399	0.817785	1.34384	1.09898
AT4G14630	3.91614			1.31844	0.336669	1.43051	0.481608		+	1.53097	0.390938	1.0336	0.404072			2.24708	0.573801	0.897752	0.515131
AT4G15740	1.65776			1.41464	0.853345	0.709047	0.605062		+	1.51287	0.912598	0.699152	0.638045			2.0633	1.24463	0.797148	0.992153
AT4G19690	0.0197292			0.00660293	0.334677	2.30334	0.770876		+	0.00552969	0.280279	1.71999	0.482078			0.0183586	0.930527	1.35341	1.25938
AT4G19925	1.50343			1.68741	1.12237	0.25691	0.288348		+	0.955758	0.635716	0.539863	0.343199			1.28877	0.857215	0.659087	0.56498
AT4G24000	16.8522			#DIV/0!	#DIV/0!	0	0.468627		+	8.14234	0.483161	0.499485	0.241331			2.68873	0.159547	1.55663	0.248355
AT4G24350	0.491392			0.388387	0.790381	1.53848	1.21599		+	0.966944	1.96776	1.04283	2.05204			0.675967	1.37562	0.669964	0.921613
AT4G26330	2.18213			1.21369	0.556196	1.46663	0.815737		+	0.542076	0.248416	1.47962	0.367561			1.15241	0.52811	1.71123	0.903718
AT4G27190	1.00062			1.01961	1.01898	1.05062	1.07057		+	3.54224	3.54005	0.459924	1.62815			1.47928	1.47837	1.37954	2.03947
AT4G28840	1.40328			1.12232	0.799779	0.709497	0.567441		+	1.15423	0.822518	0.641209	0.527406			1.01955	0.726548	0.91253	0.662997
AT4G31020	0.397029			0.873846	2.20096	0.933223	2.05399		+	0.888082	2.23682	0.842268	1.884			0.607278	1.52955	0.975623	1.49227
AT4G31650	0.441324			0.60378	1.36811	1.22787	1.67986		+	0.625526	1.41738	1.08039	1.53132			0.468653	1.06193	1.38123	1.46676
AT4G37170	0.752077			1.02039	1.35677	1.06662	1.44716		+	1.15988	1.54224	1.02925	1.58735			1.10465	1.4688	1.10418	1.62182
AT5G01740	0.289226			0.565709	1.95594	1.34757	2.63578		+	0.560104	1.93656	1.09864	2.12759			0.35844	1.23931	0.825527	1.02308
AT5G02430	0.859844			1.21314	1.41089	1.09317	1.54234		+	1.18562	1.37888	1.13674	1.56743			0.945113	1.09917	1.05053	1.15471
AT5G03840	0.345644			0.232971	0.674019	1.93129	1.30173		+	0.360171	1.04203	2.09825	2.18643			0.277643	0.803262	1.80999	1.4539
AT5G05250	0.335458			0.299233	0.892015	1.4632	1.3052		+	0.367833	1.09651	1.42822	1.56606			0.340303	1.01444	1.33674	1.35605
AT5G06720	1.34836			1.44499	1.07167	0.480917	0.515383		+	1.24108	0.920438	0.638896	0.588064			2.00086	1.48393	0.706168	1.0479
AT5G07550	0.18148			0.372585	2.05303	0.531565	1.09132		+	0.485644	2.67602	1.02368	2.7394			0.328505	1.81015	0.225084	0.407435
AT5G07760	1.79753			2.18146	1.21358	0.742537	0.901131		+	1.9229	1.06975	0.603551	0.645647			1.83059	1.01839	0.644728	0.656586
AT5G08600	0.952603			0.525456	0.5516	0.673667	0.371595		+	0.989977	1.03923	0.518567	0.538912			0.650452	0.682815	1.07726	0.735568
AT5G10040	0.45207			1.20189	2.65863	0.844047	2.24401		+	1.39803	3.0925	0.72133	2.23071			0.62607	1.38489	0.851799	1.17965
AT5G13880	0.720148			0.674617	0.936775	1.32139	1.23784		+	1.36298	1.89264	0.847437	1.60389			0.646294	0.897446	1.25212	1.12371
AT5G18170	0.539147			0.774479	1.43649	0.998623	1.43451		+	0.714305	1.32488	1.15551	1.5309			0.563079	1.04439	0.952089	0.99435
AT5G23780	1.22401			0.804973	0.657652	1.30598	0.858878		+	0.526297	0.429978	0.754224	0.324299			0.667201	0.545094	1.23188	0.67149
AT5G26200	0.494317			0.820224	1.65931	1.13014	1.87526		+	1.27757	2.58453	0.892297	2.30616			0.462551	0.935738	1.77124	1.65742
AT5G35380	0.338805			1.86076	5.49214	0.618939	3.3993		+	1.19764	3.53489	0.948445	3.35265			1.26525	3.73446	0.951287	3.55254
AT5G36140	0.23298			1.6056	6.89159	0.197549	1.36143		+	1.40053	6.01138	0.253949	1.52658			0.781949	3.35629	0.282468	0.948045
AT5G37440	0.875077			0.82348	0.941038	0.33537	0.315596		+	0.867785	0.991667	0.541694	0.537181			0.669815	0.765436	0.938545	0.718396
AT5G38000	0.638996			1.01955	1.59555	1.42913	2.28025		+	0.796954	1.2472	1.29071	1.60977			0.934681	1.46273	0.993892	1.4538
AT5G38420	0.0274601			0.144774	5.27215	0.987845	5.20806		+	0.286479	10.4326	0.946568	9.87513			0.168313	6.12936	1.09207	6.69369
AT5G38565	1.51626			0.92392	0.609342	1.15377	0.703043		+	0.249827	0.164765	1.25191	0.206271			0.336775	0.222109	1.85357	0.411696
AT5G38700	1.40713			1.4692	1.04411	0.654425	0.683293		+	0.866483	0.615781	1.06263	0.654349			1.0906	0.775052	1.14396	0.886631
AT5G45150	1.36987			0.834734	0.609352	1.74222	1.06163		+	0.713353	0.520745	1.21676	0.633623			0.877775	0.640772	1.08276	0.693804
AT5G47560	0.865181			0.823063	0.951318	1.75173	1.66645		+	1.04524	1.20812	1.37982	1.66699			0.552807	0.638949	1.20785	0.771755
AT5G48090	1.78114			0.986067	0.553615	1.45486	0.805433		+	0.734201	0.412208	1.24339	0.512535			1.01243	0.568414	1.30281	0.740536
AT5G49340	1.26203			1.08136	0.856837	0.846405	0.725231		+	2.45908	1.9485	0.781003	1.52179			1.12026	0.887665	1.27542	1.13214
AT5G51451	1.34471			1.35695	1.0091	0.721819	0.728388		+	0.693446	0.515683	1.2731	0.656519			0.827736	0.615549	1.23041	0.757376
AT5G51790	0.171453			0.417794	2.43678	1.01447	2.47203		+	0.344082	2.00686	1.18756	2.38327			0.373297	2.17725	0.944865	2.05721
AT5G56870	0.344262			0.520261	1.51124	1.45662	2.2013		+	0.402086	1.16796	1.29584	1.51349			0.510132	1.48181	0.683073	1.01218
AT5G56910	0.827333			0.561827	0.679082	0.43494	0.29536		+	0.918578	1.11029	0.56635	0.628812			0.746968	0.902862	0.891892	0.805256
AT5G57010	1.40531			0.788607	0.56116	0.959352	0.53835		+	0.548366	0.390208	1.41428	0.551866			0.788959	0.561411	1.27778	0.717358
AT5G62840	0.393402			0.730303	1.85638	1.17107	2.17395		+	0.968326	2.46141	1.06759	2.62778			0.734526	1.86711	1.7786	3.32085
AT5G64850	1.03098			0.852773	0.82715	0.852685	0.705299		+	0.708957	0.687655	0.872431	0.599932			0.862774	0.836851	0.802994	0.671986
AT5G65500	3.85837			2.80599	0.727247	0.907966	0.660316		+	2.67631	0.693639	0.849146	0.589001			4.28553	1.11071	0.792612	0.880362
AT5G65980	0.812479			1.0417	1.28213	0.488858	0.62678		+	0.893423	1.09963	0.503592	0.553763			0.668227	0.822455	0.853496	0.701962
AT5G67550	0.438146			0.979169	2.2348	0.825145	1.84403		+	0.816939	1.86453	0.891468	1.66217			0.665694	1.51934	0.857152	1.30231
ATCG00180	1.35634			0.86481	0.637604	0.936173	0.596908		+	0.697537	0.514277	0.983443	0.505763			0.699086	0.515419	1.25487	0.646786
AT1G19560	0.368558			0.456088	1.23749	1.02618	1.2699		+	1.82602	4.9545	0.568539	2.81683			0.342043	0.928059	1.391	1.29093
AT1G28620	0.792926			0.621526	0.783838	0.440609	0.345367		+	0.636498	0.802721	0.78554	0.630569			0.544816	0.687095	1.07636	0.73956
AT1G67610	35.3224			50.1382	1.41944	0.533572	0.757377		+	88.1616	2.49591	0.265311	0.662192			128.849	3.6478	0.40711	1.48505
AT2G14230	0.40569			0.741744	1.82835	1.03267	1.88808		+	1.3641	3.36243	0.718246	2.41505			0.440912	1.08682	1.01445	1.10252
AT3G62455	1.0982			0.894198	0.814237	0.452459	0.368408		+	1.4356	1.30722	0.481424	0.629328			0.946274	0.861656	0.825682	0.711454
AT5G14810	0.976253			0.735009	0.752888	0.557832	0.419984		+	2.14849	2.20075	0.820712	1.80618			1.89579	1.94191	0.857193	1.66459
AT5G19097	2.09626			2.09446	0.999141	0.38681	0.386478		+	2.50879	1.19679	0.522033	0.624765			2.48278	1.18438	0.670052	0.7936
AT1G02640	0.350883			0.247715	0.705977	1.72001	1.21429			0.317906	0.906017	1.37282	1.2438	+	+	0.319417	0.910325	1.8725	1.70459
AT1G03630	0.683361			0.530031	0.775624	1.08967	0.845173			0.684007	1.00094	1.23097	1.23213	+	+	0.615107	0.900121	2.00181	1.80187
AT1G10060	0.956095			0.966325	1.0107	0.743164	0.751116			1.68071	1.75789	0.739599	1.30014	+	+	4.28735	4.48423	0.45435	2.03741
AT1G12900	0.716852			0.391244	0.545781	1.67377	0.913511			0.648453	0.904585	1.57392	1.42374	+	+	0.526852	0.734952	2.05395	1.50956
AT1G17960	0.966468			1.20557	1.2474	1.78296	2.22406			0.805788	0.833745	1.3599	1.13381	+	+	1.02268	1.05816	0.497816	0.526768
AT1G19550	1.33411			1.06548	0.798639	114.877	91.7451			0.241113	0.180729	83.8447	15.1532	+	+	0.9746	0.730522	2.81772	2.05841
AT1G29910	0.59298			0.347877	0.586658	4.27711	2.5092			0.307106	0.517902	3.26831	1.69267	+	+	0.541472	0.913137	1.93883	1.77042
AT1G30040	3.39437			1.74322	0.513561	1.18299	0.607538			1.73034	0.509767	1.61502	0.823281	+	+	1.0845	0.319498	1.99664	0.637924
AT1G32470	0.541016			0.335921	0.620908	1.43487	0.890922			0.510625	0.943826	1.44946	1.36803	+	+	0.470923	0.870442	1.72445	1.50103
AT1G44575	0.973722			0.440698	0.452591	1.74934	0.791734			0.817438	0.839498	1.52316	1.27869	+	+	0.734027	0.753836	2.41514	1.82062
AT1G48800	0.270907			0.686844	2.53535	9.79778	24.8408			0.25123	0.927367	7.59052	7.0392	+	+	0.336551	1.24231	1.5871	1.97167
AT1G54780	0.673786			0.415375	0.616479	1.41678	0.873416			0.584938	0.868136	1.31447	1.14114	+	+	0.628919	0.93341	1.65827	1.54785
AT1G66980	2.58436			1.99841	0.773271	1.02921	0.795861			1.76656	0.683556	1.10429	0.754844	+	+	1.60406	0.620679	2.42314	1.50399
AT1G67150	0.925234			1.08085	1.16819	0.884136	1.03284			0.734925	0.794313	0.772858	0.613891	+	+	0.707783	0.764977	0.614426	0.470021
AT1G68190	0.347247			0.34181	0.984342	1.0893	1.07224			0.386895	1.11418	1.62271	1.80799	+	+	0.0495511	0.142697	1.76322	0.251606
AT1G68590	0.59943			0.44466	0.741804	1.48443	1.10116			0.642113	1.0712	1.18697	1.27149	+	+	0.598923	0.999154	1.83304	1.83148
AT1G73220	16.3929			27.2009	1.65931	0.413886	0.686764			25.9978	1.58591	0.434945	0.689785	+	+	68.6326	4.18672	0.366392	1.53398
AT1G74670	3.04799			0.466223	0.152961	11.0305	1.68723			0.406221	0.133275	6.78018	0.903629	+	+	0.90137	0.295726	5.96302	1.76342
AT1G76080	0.941493			0.715908	0.760396	1.27332	0.968225			0.866755	0.920617	1.33017	1.22458	+	+	0.872148	0.926346	1.78607	1.65452
AT2G01760	0.833763			0.530661	0.636465	1.55831	0.991811			0.792242	0.9502	1.30959	1.24437	+	+	0.679656	0.815167	1.94326	1.58408
AT2G02580	2.06377			1.68948	0.818637	3.13767	2.56862			1.55462	0.753292	1.66321	1.25288	+	+	1.88157	0.911716	0.570625	0.520248
AT2G04040	2.11516			1.13883	0.538416	0.716852	0.385964			3.12006	1.47509	0.423123	0.624147	+	+	0.91911	0.434535	0.27801	0.120805
AT2G04050	2.43785			6.54883	2.68631	0.37156	0.998126			8.08229	3.31533	0.494918	1.64082	+	+	4.6471	1.90623	0.165995	0.316425
AT2G22240	1.17118			0.872821	0.745248	0.953966	0.710941			1.12726	0.9625	0.982033	0.945207	+	+	1.21678	1.03893	1.72285	1.78993
AT2G24270	0.719012			0.590066	0.820662	1.23438	1.01301			0.709082	0.98619	1.37633	1.35732	+	+	0.702796	0.977447	1.92741	1.88394
AT2G34620	0.388148			0.290298	0.747905	1.42579	1.06635			0.53069	1.36724	1.24359	1.70028	+	+	0.422224	1.08779	1.81771	1.97729
AT2G36490	0.957133			0.893979	0.934018	1.57289	1.4691			0.693737	0.724807	1.63981	1.18855	+	+	0.947237	0.989661	1.54683	1.53084
AT3G02730	1.09743			0.62668	0.571043	1.4388	0.821615			0.95506	0.870268	1.28108	1.11488	+	+	0.994541	0.906244	1.91151	1.7323
AT3G16520	0.775677			0.540771	0.69716	1.07346	0.748373			0.910318	1.17358	1.05517	1.23832	+	+	0.767609	0.989599	1.55035	1.53422
AT3G19800	0.743155			0.491377	0.661204	1.51519	1.00185			0.601178	0.808954	1.53624	1.24275	+	+	0.515994	0.694329	2.22432	1.54441
AT3G25240	77.9235			21.9078	0.281145	3.03076	0.852083			34.3434	0.440733	1.95145	0.86007	+	+	28.8923	0.370778	6.23434	2.31156
AT3G48350	0.870031			0.434178	0.499037	2.51022	1.25269			0.482488	0.554564	1.99122	1.10426	+	+	0.733065	0.842574	2.02036	1.7023
AT3G52180	1.74554			1.08652	0.622457	1.31547	0.818823			1.2983	0.74378	1.27095	0.945309	+	+	1.45703	0.834717	1.85886	1.55162
AT3G55330	0.505129			0.245322	0.485662	1.50698	0.731886			0.489743	0.969539	1.3638	1.32225	+	+	0.389166	0.770429	2.17407	1.67497
AT3G59400	0.467869			0.476504	1.01846	1.30789	1.33202			0.612707	1.30957	1.22025	1.598	+	+	0.616286	1.31722	1.71874	2.26396
AT4G02290	0.490322			0.307628	0.6274	1.60681	1.00811			0.449731	0.917215	1.44839	1.32848	+	+	0.423062	0.862823	1.81514	1.56615
AT4G02520	1.15248			1.21356	1.053	1.32196	1.39203			1.30896	1.13578	1.08332	1.23041	+	+	0.950108	0.824403	0.578699	0.477081
AT4G03210	0.796282			0.457377	0.574391	1.45123	0.833574			0.638463	0.801804	1.28007	1.02636	+	+	0.793185	0.99611	1.93201	1.9245
AT4G04750	0.823884			0.777336	0.943502	1.29904	1.22564			0.625545	0.759264	1.26298	0.958934	+	+	0.934442	1.13419	1.56	1.76933
AT4G16980	0.542373			0.552665	1.01898	3.20742	3.26829			0.350544	0.646315	2.33361	1.50825	+	+	0.461541	0.850965	2.49914	2.12668
AT4G24780	0.587781			0.448952	0.763809	1.52701	1.16635			0.532065	0.905211	1.41496	1.28084	+	+	0.582956	0.991792	1.59396	1.58088
AT4G38970	0.601413			0.42634	0.708897	1.8157	1.28715			0.567033	0.942835	1.68943	1.59286	+	+	0.463917	0.77138	2.45606	1.89455
AT5G02120	0.761165			0.421936	0.554329	1.35759	0.75255			0.629406	0.826898	1.31693	1.08896	+	+	0.621845	0.816965	1.98854	1.62457
AT5G08250	0.651796			1.25607	1.92709	0.657688	1.26742			0.820041	1.25812	0.646349	0.813188	+	+	0.838504	1.28645	0.440063	0.566119
AT5G11410	1.22958			0.712997	0.57987	1.70323	0.987649			1.96582	1.59877	1.27567	2.0395	+	+	0.739829	0.601692	3.05974	1.84102
AT5G16030	0.647212			0.4592	0.709504	1.54172	1.09385			0.616302	0.952241	1.41583	1.34821	+	+	0.701455	1.08381	2.20972	2.39491
AT5G18930	0.442835			0.583511	1.31767	0.944235	1.24419			0.315442	0.712324	1.27581	0.908788	+	+	0.499059	1.12697	1.50288	1.6937
AT5G24770	1.04954			0.685562	0.653203	1.31293	0.857607			1.01481	0.966912	1.13584	1.09826	+	+	1.17603	1.12052	1.60463	1.79803
AT5G38430	0.823397			0.268433	0.326007	2.35455	0.767599			0.517386	0.628356	2.03938	1.28145	+	+	0.479372	0.582189	2.98169	1.73591
AT5G52970	0.540145			0.497818	0.921638	1.46079	1.34632			0.486138	0.900015	1.53558	1.38205	+	+	0.534807	0.990117	1.72016	1.70316
AT5G53200	1.06826			0.409046	0.38291	5.11572	1.95886			0.706647	0.661497	1.35012	0.893103	+	+	0.595972	0.557893	31.6591	17.6624
AT5G54770	0.607304			0.43863	0.722257	1.32115	0.954211			0.657686	1.08296	1.26123	1.36586	+	+	0.634363	1.04456	1.73086	1.80798
AT5G59305	0.286209			0.262628	0.917609	2.47158	2.26794			0.534467	1.8674	2.24373	4.18994	+	+	0.450528	1.57412	1.84618	2.90612
AT5G62210	3.46799			1.22152	0.352228	3.16092	1.11336			1.28487	0.370493	3.00706	1.1141	+	+	1.8725	0.539937	4.12266	2.22598
AT1G02230	1.83436			1.99869	1.08958	0.573709	0.625104			3.88395	2.11733	0.700145	1.48244		+	1.23196	0.671602	0.845481	0.567827
AT1G02440	1.05299			0.800062	0.759801	1.02802	0.781088			1.1653	1.10666	0.910383	1.00748		+	0.366214	0.347785	1.3742	0.477925
AT1G03610	0.50762			0.75608	1.48946	0.917764	1.36697			1.05601	2.08032	0.852836	1.77417		+	0.609929	1.20155	1.33412	1.60301
AT1G05680	7.25659			7.0484	0.971311	2.48856	2.41717			6.23832	0.859676	1.93977	1.66757		+	2.90398	0.400185	1.24453	0.498043
AT1G05700	1.77853			1.20323	0.676531	0.973471	0.658583			1.50709	0.847378	1.03619	0.878046		+	0.988303	0.555684	0.949601	0.527679
AT1G07430	0.678161			1.5541	2.29164	0.823311	1.88673			0.790686	1.16593	1.15034	1.34122		+	2.73006	4.02568	0.596458	2.40115
AT1G09530	1.80364			2.3002	1.27531	0.817222	1.04221			1.99075	1.10373	1.04638	1.15492		+	2.27667	1.26226	1.2036	1.51925
AT1G09610	0.316875			0.647941	2.04479	0.796935	1.62956			0.672127	2.12111	0.850596	1.80421		+	0.939844	2.96598	0.706055	2.09414
AT1G09930	3.02651			2.34146	0.77365	1.05389	0.81534			1.43774	0.475048	1.14268	0.542829		+	1.36219	0.450086	0.578345	0.260305
AT1G10110	0.440403			0.796664	1.80894	0.632563	1.14427			0.834997	1.89598	0.761472	1.44374		+	0.938968	2.13207	0.8958	1.9099
AT1G11410	1.15962			1.22999	1.06068	0.855915	0.907856			1.01502	0.875306	0.960317	0.840571		+	0.783028	0.675246	0.962182	0.649709
AT1G12013	0.743532			1.02141	1.37373	1.29651	1.78106			0.812719	1.09305	1.28091	1.4001		+	6.1162	8.22588	0.778313	6.4023
AT1G14642	0.86954			0.83238	0.957265	1.21083	1.15908			0.436286	0.501743	1.197	0.600589		+	0.473333	0.544349	0.898216	0.488943
AT1G14870	3.46248			2.66155	0.768683	0.847183	0.651215			3.01196	0.869883	0.845704	0.735663		+	2.37766	0.686692	0.77014	0.528849
AT1G15150	1.17245			2.69487	2.29849	1.22908	2.82504			1.36208	1.16174	1.36054	1.5806		+	3.019	2.57495	0.866511	2.23122
AT1G15190	0.688497			1.24907	1.81419	0.792158	1.43713			1.25093	1.81691	0.821148	1.49195		+	1.25767	1.82669	0.825828	1.50853
AT1G16090	1.14378			1.30971	1.14507	0.796392	0.911924			0.657216	0.574599	0.936291	0.537992		+	0.803792	0.702749	0.853823	0.600024
AT1G17170	4.02856			4.36279	1.08297	1.50637	1.63135			2.99362	0.743099	1.32712	0.986179		+	3.46114	0.859152	0.768167	0.659972
AT1G17180	8.52347			6.40261	0.751175	1.50341	1.12933			5.85584	0.687025	1.63329	1.12211		+	4.35916	0.511431	1.22801	0.62804
AT1G17750	1.64312			1.59236	0.969103	0.640376	0.62059			1.44203	0.877616	0.86291	0.757304		+	1.40606	0.855725	0.745627	0.638052
AT1G17990	1.41809			1.43749	1.01368	0.703828	0.713457			0.701312	0.494548	1.38217	0.683551		+	0.57408	0.404827	0.644471	0.260899
AT1G19025	1.48879			1.18147	0.793576	0.934802	0.741836			0.995719	0.668811	1.19545	0.799528		+	0.841323	0.565105	1.10951	0.626991
AT1G21270	0.214831			0.479503	2.232	0.626906	1.39926			0.594945	2.76936	0.598349	1.65705		+	0.380165	1.7696	0.973147	1.72208
AT1G21500	0.208972			0.138988	0.665105	1.80414	1.19994			0.272881	1.30583	1.7432	2.27632		+	0.302285	1.44653	1.92048	2.77804
AT1G22220	0.684335			1.2976	1.89614	0.629004	1.19268			1.21753	1.77915	0.748746	1.33213		+	0.835783	1.22131	1.72388	2.10539
AT1G24210	1.1646			0.942302	0.809122	1.48606	1.2024			0.617039	0.52983	1.17412	0.622085		+	0.912997	0.783959	0.532602	0.417538
AT1G26560	0.725921			0.747574	1.02983	1.04044	1.07147			0.753349	1.03778	1.33993	1.39056		+	0.611471	0.842339	2.04039	1.7187
AT1G28760	0.750516			1.36467	1.81831	0.856706	1.55776			1.24648	1.66084	0.875411	1.45391		+	0.877813	1.16961	1.69206	1.97906
AT1G30720	0.903535			0.689508	0.763123	0.938115	0.715897			0.78551	0.869374	0.984596	0.855983		+	0.510421	0.564916	0.943399	0.532941
AT1G30755	1.32402			1.2235	0.924077	0.959864	0.886989			1.02506	0.774198	1.04649	0.810189		+	0.910147	0.687409	0.969376	0.666358
AT1G30840	0.585615			0.506682	0.865213	1.03155	0.892513			0.767249	1.31016	0.909518	1.19161		+	0.68894	1.17644	1.30675	1.53731
AT1G32940	1.78832			1.6322	0.912702	0.735366	0.67117			1.67747	0.938013	0.878432	0.823981		+	1.24935	0.698615	0.843541	0.58931
AT1G32960	2.99522			3.47261	1.15938	0.584934	0.678163			3.78331	1.26311	0.725733	0.916685		+	2.50573	0.836575	0.680518	0.569305
AT1G33170	0.561842			0.472457	0.840907	1.24078	1.04338			0.564795	1.00526	1.18281	1.18903		+	0.676785	1.20458	1.27894	1.54059
AT1G35350	0.747076			0.671181	0.898411	0.923845	0.829993			0.650847	0.871193	0.915316	0.797417		+	0.472855	0.632942	0.844012	0.53421
AT1G35610	1.38226			1.63943	1.18605	1.04417	1.23844			1.20381	0.870902	0.743224	0.647276		+	0.840526	0.608082	1.09371	0.665067
AT1G44090	#DIV/0!			5.23801	#DIV/0!	#DIV/0!	0.358491			4.78741	#DIV/0!	#DIV/0!	0.335076		+	0.967335	#DIV/0!	#DIV/0!	0.196947
AT1G44125	0.905303			0.894782	0.988379	0.72095	0.712572			0.593742	0.655849	0.805424	0.528236		+	0.172994	0.19109	0.704952	0.134709
AT1G45191	2.67856			0.817287	0.305122	4.54009	1.38528			0.890723	0.332538	3.87112	1.28729		+	1.33461	0.498258	4.37553	2.18014
AT1G48100	1.01884			0.713965	0.70076	1.62472	1.13854			1.72482	1.69292	1.17712	1.99277		+	1.02124	1.00235	2.15258	2.15763
[truncated: 662 more rows]

## Sheet: all-regulated
#GeneID	CPC ES	CPC LP	ETC1 ES	ETC1 LP	TRY ES	TRY LP
AT1G43700	+	+	+	+	+	+
AT1G53480	+	+	+	+	+	+
AT1G53490	+	+	+	+	+	+
AT3G16650	+	+	+	+	+	+
AT3G46340	+	+	+	+	+	+
AT3G56210	+	+	+	+	+	+
AT3G12540	+	+	+	+	+
AT4G01830	+	+	+	+	+
AT1G74830	+	+	+	+
AT5G56200	+	+	+	+
AT1G11300	+	+	+			+
AT3G07600	+	+	+			+
AT4G27290	+	+	+		+
AT5G06730	+	+	+		+
AT5G64900	+	+	+		+
AT1G04490	+	+	+
AT1G28290	+	+	+
AT1G54940	+	+	+
AT3G03280	+	+	+
AT3G52840	+	+	+
AT5G44980	+	+	+
AT1G71140		+	+			+
AT3G53150		+	+			+
AT1G64100		+	+		+
AT1G78970		+	+		+
AT4G00220		+	+		+
AT1G07900		+	+
AT1G15772		+	+
AT2G17700		+	+
AT2G33130		+	+
AT3G48230		+	+
AT1G58370	+		+	+
AT3G61870	+		+		+	+
AT5G13930	+		+		+	+
AT5G38410	+		+		+	+
AT5G48880	+		+		+	+
AT5G52570	+		+		+	+
AT3G21720	+		+			+
AT1G06923	+		+		+
AT1G09750	+		+		+
AT1G10360	+		+		+
AT1G18265	+		+		+
AT1G45474	+		+		+
AT1G76730	+		+		+
AT2G04070	+		+		+
AT2G35550	+		+		+
AT2G35738	+		+		+
AT3G45280	+		+		+
AT3G55120	+		+		+
AT5G02710	+		+		+
AT5G05270	+		+		+
AT5G08640	+		+		+
AT5G22020	+		+		+
AT1G09155	+		+
AT1G24735	+		+
AT1G59171	+		+
AT1G63450	+		+
AT1G70720	+		+
AT1G79580	+		+
AT2G03445	+		+
AT3G21560	+		+
AT3G30720	+		+
AT3G47110	+		+
AT3G49070	+		+
AT3G50140	+		+
AT3G53960	+		+
AT4G11385	+		+
AT4G25850	+		+
AT5G13060	+		+
AT5G14750	+		+
AT5G25970	+		+
AT5G38200	+		+
AT5G38800	+		+
AT5G45095	+		+
AT5G57200	+		+
AT3G19025	+		+
AT1G34460			+	+	+	+
AT4G26560			+	+	+	+
AT2G23400			+	+	+
AT4G33660			+	+
AT5G26220			+	+
AT5G15780			+			+
AT1G03300			+		+
AT1G80440			+		+
AT2G20670			+		+
AT2G32640			+		+
AT2G34010			+		+
AT2G37450			+		+
AT2G37970			+		+
AT2G39030			+		+
AT3G01570			+		+
AT3G03630			+		+
AT3G17170			+		+
AT3G23930			+		+
AT3G26510			+		+
AT3G51240			+		+
AT4G05430			+		+
AT4G15680			+		+
AT4G16008			+		+
AT5G07780			+		+
AT5G07842			+		+
AT5G07840			+		+
AT5G48050			+		+
AT5G56370			+		+
AT5G63160			+		+
AT1G06645			+
AT1G10300			+
AT1G13500			+
AT1G14150			+
AT1G15580			+
AT1G17235			+
AT1G24265			+
AT1G35240			+
AT1G49210			+
AT1G52060			+
AT1G52070			+
AT1G54020			+
AT1G54280			+
AT1G56520			+
AT1G59700			+
AT1G63380			+
AT1G64540			+
AT1G64810			+
AT1G67105			+
AT1G69260			+
AT1G77210			+
AT1G77880			+
AT1G79130			+
AT1G79310			+
AT2G02980			+
AT2G07774			+
AT2G07696			+
AT2G21780			+
AT2G23630			+
AT2G24030			+
AT2G25410			+
AT2G30766			+
AT2G34790			+
AT2G37100			+
AT2G39510			+
AT2G41450			+
AT2G43480			+
AT2G46870			+
AT3G02680			+
AT3G02980			+
AT3G13770			+
AT3G21300			+
AT3G21330			+
AT3G23110			+
AT3G25690			+
AT3G25855			+
AT3G26539			+
AT3G28750			+
AT3G51380			+
AT3G59440			+
AT4G02170			+
AT4G11230			+
AT4G13540			+
AT4G19130			+
AT4G22250			+
AT4G23900			+
AT4G24430			+
AT4G33810			+
AT4G37682			+
AT4G38840			+
AT5G01580			+
AT5G08391			+
AT5G13730			+
AT5G14110			+
AT5G37800			+
AT5G39150			+
AT5G44575			+
AT5G52471			+
AT5G55250			+
AT5G56230			+
AT5G57390			+
AT5G57420			+
AT5G59580			+
AT5G64980			+
AT5G65140			+
AT5G65610			+
AT5G66800			+
ATCG00330			+
AT3G09375			+
AT1G19250	+	+		+		+
AT1G51870	+	+		+		+
AT1G51880	+	+		+		+
AT3G09240	+	+		+		+
AT3G26240	+	+		+		+
AT4G04710	+	+		+		+
AT4G34380	+	+		+		+
AT5G45070	+	+		+		+
AT5G49770	+	+		+		+
AT1G31355	+	+		+		+
AT1G01453	+	+		+	+
AT1G29230	+	+		+	+
AT1G34510	+	+		+	+
AT1G34540	+	+		+	+
AT1G52660	+	+		+	+
AT2G17660	+	+		+	+
AT2G20520	+	+		+	+
AT3G28290	+	+		+	+
AT3G28300	+	+		+	+
AT4G15660	+	+		+	+
AT5G22410	+	+		+	+
AT5G26080	+	+		+	+
AT1G26770	+	+		+
AT1G30850	+	+		+
AT1G33090	+	+		+
AT1G45545	+	+		+
AT1G48930	+	+		+
AT1G53610	+	+		+
AT1G61080	+	+		+
AT1G62980	+	+		+
AT1G65481	+	+		+
AT1G65510	+	+		+
AT1G69240	+	+		+
AT1G78780	+	+		+
AT2G33460	+	+		+
AT3G07070	+	+		+
AT3G09330	+	+		+
AT3G09925	+	+		+
AT3G10710	+	+		+
AT4G00680	+	+		+
AT4G04990	+	+		+
AT4G22080	+	+		+
AT4G22214	+	+		+
AT4G24580	+	+		+
AT4G29180	+	+		+
AT4G34580	+	+		+
AT5G01050	+	+		+
AT5G18910	+	+		+
AT5G41750	+	+		+
AT5G48670	+	+		+
AT5G62310	+	+		+
AT3G44840	+	+			+	+
AT4G22640	+	+			+	+
AT1G48260	+	+				+
AT1G60110	+	+				+
AT1G68450	+	+				+
AT3G15200	+	+				+
AT3G28580	+	+				+
AT3G54150	+	+				+
AT4G01360	+	+				+
AT4G04450	+	+				+
AT4G14370	+	+				+
AT5G39130	+	+				+
AT5G39190	+	+				+
AT5G40010	+	+				+
AT5G48400	+	+				+
AT1G55290	+	+			+
AT1G67148	+	+			+
AT2G37130	+	+			+
AT3G48360	+	+			+
AT3G49960	+	+			+
AT3G51340	+	+			+
AT5G43750	+	+			+
AT5G49870	+	+			+
AT5G57540	+	+			+
AT1G04700	+	+
AT1G05340	+	+
AT1G05990	+	+
AT1G12560	+	+
AT1G13270	+	+
AT1G13420	+	+
AT1G15870	+	+
AT1G26360	+	+
AT1G30870	+	+
AT1G33500	+	+
AT1G34520	+	+
AT1G44760	+	+
AT1G57660	+	+
AT1G65130	+	+
AT1G66500	+	+
AT1G69450	+	+
AT1G70460	+	+
AT1G76210	+	+
AT1G76620	+	+
AT1G77145	+	+
AT1G77160	+	+
AT2G02500	+	+
AT2G03720	+	+
AT2G04100	+	+
AT2G14960	+	+
AT2G17590	+	+
AT2G19210	+	+
AT2G21840	+	+
AT2G25240	+	+
AT2G32030	+	+
AT2G32140	+	+
AT2G37670	+	+
AT2G38100	+	+
AT2G41970	+	+
AT2G47540	+	+
AT3G02840	+	+
AT3G05990	+	+
AT3G09960	+	+
AT3G11080	+	+
AT3G13782	+	+
AT3G14680	+	+
AT3G16980	+	+
AT3G20110	+	+
AT3G24540	+	+
AT3G53750	+	+
AT3G54870	+	+
AT3G56000	+	+
AT3G56400	+	+
AT3G60900	+	+
AT4G00390	+	+
AT4G02270	+	+
AT4G08685	+	+
AT4G10370	+	+
AT4G19230	+	+
AT4G19720	+	+
AT4G25820	+	+
AT4G33020	+	+
AT4G37160	+	+
AT4G38390	+	+
AT5G02650	+	+
AT5G04760	+	+
AT5G05500	+	+
AT5G06990	+	+
AT5G10130	+	+
AT5G11290	+	+
AT5G13990	+	+
AT5G15890	+	+
AT5G17390	+	+
AT5G17670	+	+
AT5G18350	+	+
AT5G19800	+	+
AT5G20470	+	+
AT5G22560	+	+
AT5G24313	+	+
AT5G26920	+	+
AT5G28300	+	+
AT5G37820	+	+
AT5G40860	+	+
AT5G41740	+	+
AT5G44510	+	+
AT5G46540	+	+
AT5G46600	+	+
AT5G46870	+	+
AT5G51270	+	+
AT5G54700	+	+
AT5G57625	+	+
AT5G58010	+	+
AT5G59490	+	+
AT5G59530	+	+
AT5G59800	+	+
AT5G60520	+	+
AT5G61350	+	+
AT5G64905	+	+
AT5G65160	+	+
AT5G67400	+	+
AT4G14610	+	+
AT1G01660		+		+	+	+
AT1G52100		+		+	+	+
AT3G21500		+		+	+	+
AT1G02310		+		+		+
AT1G02580		+		+		+
AT1G17420		+		+		+
AT1G17615		+		+		+
AT1G17710		+		+		+
AT1G22110		+		+		+
AT1G22570		+		+		+
AT1G29690		+		+		+
AT1G34760		+		+		+
AT1G36622		+		+		+
AT1G52040		+		+		+
AT1G52120		+		+		+
AT1G53970		+		+		+
AT1G59850		+		+		+
AT1G59910		+		+		+
AT1G63560		+		+		+
AT1G63750		+		+		+
AT1G68500		+		+		+
AT1G69160		+		+		+
AT1G74590		+		+		+
AT1G76870		+		+		+
AT1G79680		+		+		+
AT1G80610		+		+		+
AT2G01422		+		+		+
AT2G25460		+		+		+
AT2G34910		+		+		+
AT2G35710		+		+		+
AT2G39110		+		+		+
AT2G42140		+		+		+
AT3G06260		+		+		+
AT3G26820		+		+		+
AT3G55970		+		+		+
AT4G02330		+		+		+
AT4G10780		+		+		+
AT4G22070		+		+		+
AT4G25707		+		+		+
AT4G29440		+		+		+
AT4G35985		+		+		+
AT4G39890		+		+		+
AT5G01100		+		+		+
AT5G02230		+		+		+
AT5G04790		+		+		+
AT5G06470		+		+		+
AT5G06740		+		+		+
AT5G06760		+		+		+
AT5G11210		+		+		+
AT5G13220		+		+		+
AT5G45240		+		+		+
AT5G47850		+		+		+
AT5G52020		+		+		+
AT5G62570		+		+		+
AT5G63270		+		+		+
AT5G66210		+		+		+
AT1G66760		+		+	+
AT3G53820		+		+	+
AT4G28850		+		+	+
AT5G43590		+		+	+
AT1G02575		+		+
AT1G06160		+		+
AT1G14780		+		+
AT1G15600		+		+
AT1G15670		+		+
AT1G16120		+		+
AT1G17400		+		+
AT1G20080		+		+
AT1G21528		+		+
AT1G24822		+		+
AT1G24996		+		+
AT1G25097		+		+
AT1G25240		+		+
AT1G27100		+		+
AT1G30560		+		+
AT1G45145		+		+
AT1G52000		+		+
AT1G52565		+		+
AT1G55700		+		+
AT1G56600		+		+
AT1G58270		+		+
AT1G60470		+		+
AT1G62045		+		+
AT1G62290		+		+
AT1G66550		+		+
AT1G66725		+		+
AT1G67000		+		+
AT1G75160		+		+
AT1G76430		+		+
AT1G78070		+		+
AT2G03980		+		+
AT2G07728		+		+
AT2G15220		+		+
AT2G17220		+		+
AT2G22030		+		+
AT2G22760		+		+
AT2G32235		+		+
AT2G32750		+		+
AT2G34320		+		+
AT2G34330		+		+
AT2G36460		+		+
AT2G41230		+		+
AT2G43920		+		+
AT2G45135		+		+
AT2G46670		+		+
AT2G46860		+		+
AT3G01830		+		+
AT3G07490		+		+
AT3G09400		+		+
AT3G10840		+		+
AT3G14440		+		+
AT3G16390		+		+
AT3G17600		+		+
AT3G20557		+		+
AT3G26790		+		+
AT3G43930		+		+
AT3G45060		+		+
AT3G47770		+		+
AT3G49580		+		+
AT3G50130		+		+
AT3G51570		+		+
AT3G51970		+		+
AT3G52748		+		+
AT3G52820		+		+
AT3G53600		+		+
AT3G54200		+		+
AT3G54700		+		+
AT3G57740		+		+
AT3G58780		+		+
AT3G60330		+		+
AT4G07960		+		+
AT4G10510		+		+
AT4G14548		+		+
AT4G17090		+		+
AT4G17615		+		+
AT4G19970		+		+
AT4G21740		+		+
AT4G22217		+		+
AT4G23000		+		+
AT4G28085		+		+
AT4G29670		+		+
AT4G36110		+		+
AT4G37060		+		+
AT4G40020		+		+
AT5G01060		+		+
AT5G01220		+		+
AT5G01640		+		+
AT5G02390		+		+
AT5G05060		+		+
AT5G05840		+		+
AT5G06300		+		+
AT5G09876		+		+
AT5G10210		+		+
AT5G11110		+		+
AT5G16480		+		+
AT5G17460		+		+
AT5G23130		+		+
AT5G24140		+		+
AT5G36120		+		+
AT5G52310		+		+
AT5G54050		+		+
AT5G54790		+		+
AT5G61550		+		+
AT5G61650		+		+
AT1G13480		+			+	+
AT1G73260		+			+	+
AT2G18470		+			+	+
AT3G07350		+			+	+
AT4G04570		+			+	+
AT5G48540		+			+	+
AT5G65590		+			+	+
AT1G10155		+				+
AT1G11040		+				+
AT1G13520		+				+
AT1G18200		+				+
AT1G19020		+				+
AT1G21130		+				+
AT1G21240		+				+
AT1G22510		+				+
AT1G25390		+				+
AT1G26420		+				+
AT1G28380		+				+
AT1G29100		+				+
AT1G30700		+				+
AT1G49570		+				+
AT1G51820		+				+
AT1G52110		+				+
AT1G53950		+				+
AT1G56660		+				+
AT1G58808		+				+
AT1G62225		+				+
AT1G66320		+				+
AT1G67520		+				+
AT1G68620		+				+
AT1G72910		+				+
AT1G74360		+				+
AT1G74430		+				+
AT1G74930		+				+
AT1G80890		+				+
AT2G02250		+				+
AT2G07675		+				+
AT2G19890		+				+
AT2G20150		+				+
AT2G24600		+				+
AT2G25200		+				+
AT2G25625		+				+
AT2G25820		+				+
AT2G29350		+				+
AT2G29470		+				+
AT2G30500		+				+
AT2G34390		+				+
AT2G35150		+				+
AT2G38240		+				+
AT2G41850		+				+
AT2G42200		+				+
AT2G43510		+				+
AT2G43570		+				+
AT2G43590		+				+
AT3G12700		+				+
AT3G14620		+				+
AT3G15500		+				+
AT3G21755		+				+
AT3G28510		+				+
AT3G29580		+				+
AT3G44300		+				+
AT3G46760		+				+
AT3G60790		+				+
AT4G09820		+				+
AT4G10265		+				+
AT4G10500		+				+
AT4G13310		+				+
AT4G13890		+				+
AT4G18170		+				+
AT4G19750		+				+
AT4G19800		+				+
AT4G21780		+				+
AT4G23600		+				+
AT4G25470		+				+
AT4G26120		+				+
AT4G26200		+				+
AT4G31710		+				+
AT4G31800		+				+
AT4G33050		+				+
AT4G34390		+				+
AT4G36950		+				+
AT4G39580		+				+
AT4G39670		+				+
AT5G06230		+				+
AT5G11920		+				+
AT5G16910		+				+
AT5G18636		+				+
AT5G22555		+				+
AT5G22660		+				+
AT5G25910		+				+
AT5G25930		+				+
AT5G26340		+				+
AT5G28520		+				+
AT5G39580		+				+
AT5G43580		+				+
AT5G43650		+				+
AT5G44568		+				+
AT5G54060		+				+
AT5G54720		+				+
AT5G56960		+				+
AT5G63820		+				+
AT5G64890		+				+
AT5G67340		+				+
AT4G06566		+				+
AT1G09350		+			+
AT1G23550		+			+
AT1G28685		+			+
AT1G33600		+			+
AT1G33790		+			+
AT1G60970		+			+
AT2G35660		+			+
AT2G39850		+			+
AT3G15630		+			+
AT3G22840		+			+
AT3G26550		+			+
AT3G27690		+			+
AT4G16260		+			+
AT4G24015		+			+
AT4G25780		+			+
AT4G30140		+			+
AT4G33730		+			+
AT5G11070		+			+
AT5G15970		+			+
AT5G56550		+			+
AT5G57560		+			+
AT1G01470		+
AT1G01680		+
AT1G02220		+
AT1G02300		+
AT1G02570		+
AT1G02660		+
AT1G02820		+
AT1G03445		+
AT1G03545		+
AT1G03790		+
AT1G04160		+
AT1G04240		+
AT1G05020		+
AT1G05250		+
AT1G05630		+
AT1G07128		+
AT1G07175		+
AT1G07270		+
AT1G08280		+
AT1G08400		+
AT1G08630		+
AT1G09170		+
AT1G09500		+
AT1G09940		+
AT1G11655		+
AT1G11915		+
AT1G11920		+
AT1G12080		+
AT1G12420		+
AT1G12845		+
AT1G12950		+
AT1G13210		+
AT1G14040		+
AT1G14500		+
AT1G15010		+
AT1G15610		+
AT1G15700		+
AT1G15890		+
AT1G16022		+
AT1G16110		+
AT1G16130		+
AT1G16225		+
AT1G16300		+
AT1G16440		+
AT1G17380		+
AT1G18970		+
AT1G19180		+
AT1G19200		+
AT1G19210		+
AT1G19530		+
AT1G19650		+
AT1G20310		+
AT1G20510		+
AT1G21360		+
AT1G22980		+
AT1G23010		+
AT1G23140		+
AT1G23530		+
AT1G24320		+
AT1G26100		+
AT1G27610		+
AT1G27740		+
AT1G27950		+
AT1G28010		+
AT1G28170		+
AT1G28260		+
AT1G28370		+
AT1G29020		+
AT1G29560		+
AT1G29590		+
AT1G29640		+
AT1G30730		+
AT1G30810		+
AT1G30990		+
AT1G31460		+
AT1G31950		+
AT1G33880		+
AT1G33890		+
AT1G34060		+
AT1G35180		+
AT1G35515		+
AT1G35670		+
AT1G35910		+
AT1G42990		+
AT1G43160		+
AT1G44180		+
AT1G47760		+
AT1G48000		+
AT1G48820		+
AT1G49100		+
AT1G50390		+
AT1G50930		+
AT1G51000		+
AT1G51090		+
AT1G51770		+
AT1G51860		+
AT1G52130		+
AT1G52240		+
AT1G52343		+
AT1G52890		+
AT1G53633		+
AT1G54970		+
AT1G56550		+
AT1G57790		+
AT1G57830		+
AT1G58290		+
AT1G59740		+
AT1G61340		+
AT1G61610		+
AT1G61860		+
AT1G62430		+
AT1G62480		+
AT1G63310		+
AT1G63350		+
AT1G63600		+
AT1G63720		+
AT1G64690		+
AT1G65520		+
AT1G65570		+
AT1G65610		+
AT1G65680		+
AT1G66130		+
AT1G66160		+
AT1G66280		+
AT1G67410		+
AT1G67880		+
AT1G68180		+
AT1G68725		+
AT1G68840		+
AT1G69290		+
AT1G69570		+
AT1G69790		+
AT1G70581		+
AT1G70740		+
AT1G71330		+
AT1G71930		+
AT1G72360		+
AT1G72520		+
AT1G72590		+
AT1G72660		+
AT1G72900		+
AT1G72930		+
AT1G73620		+
AT1G73805		+
AT1G74450		+
AT1G75280		+
AT1G76980		+
AT1G77000		+
AT1G77730		+
AT1G78430		+
AT1G78730		+
AT1G78865		+
AT1G79330		+
AT1G79840		+
AT1G79890		+
AT1G80840		+
AT2G02390		+
AT2G02960		+
AT2G04090		+
AT2G04170		+
AT2G04190		+
AT2G05160		+
AT2G05940		+
AT2G06025		+
AT2G06255		+
AT2G07751		+
AT2G07725		+
AT2G14830		+
AT2G15080		+
AT2G15390		+
AT2G15590		+
AT2G16380		+
AT2G16660		+
AT2G17705		+
AT2G17840		+
AT2G17940		+
AT2G18210		+
AT2G18300		+
AT2G18670		+
AT2G19460		+
AT2G19710		+
AT2G19850		+
AT2G20960		+
AT2G22290		+
AT2G22590		+
AT2G22821		+
AT2G23030		+
AT2G24130		+
AT2G24610		+
AT2G24710		+
AT2G24762		+
AT2G25160		+
AT2G25250		+
AT2G25450		+
AT2G25735		+
AT2G26410		+
AT2G26480		+
AT2G26530		+
AT2G26690		+
AT2G28105		+
AT2G28260		+
AT2G28850		+
AT2G29000		+
AT2G29450		+
AT2G29500		+
AT2G29620		+
AT2G30010		+
AT2G30040		+
AT2G30395		+
AT2G30670		+
AT2G30750		+
AT2G31865		+
AT2G31880		+
AT2G32660		+
AT2G34180		+
AT2G34600		+
AT2G35290		+
AT2G35890		+
AT2G36220		+
AT2G36690		+
AT2G37290		+
AT2G37925		+
AT2G38340		+
AT2G38380		+
AT2G39350		+
AT2G40230		+
AT2G41810		+
AT2G43500		+
AT2G43890		+
AT2G44110		+
AT2G44480		+
AT2G44840		+
AT2G45590		+
AT2G45900		+
AT2G46400		+
AT2G46510		+
AT3G01420		+
AT3G03680		+
AT3G03790		+
AT3G04220		+
AT3G04420		+
AT3G04485		+
AT3G04640		+
AT3G04720		+
AT3G04850		+
AT3G05155		+
AT3G05630		+
AT3G05640		+
AT3G06490		+
AT3G06570		+
AT3G08660		+
AT3G08720		+
AT3G08760		+
AT3G09310		+
AT3G09930		+
AT3G10520		+
AT3G10930		+
AT3G11420		+
AT3G12210		+
AT3G12500		+
AT3G13432		+
AT3G13435		+
AT3G14060		+
AT3G15150		+
AT3G15354		+
AT3G15760		+
AT3G16030		+
AT3G16350		+
AT3G17185		+
AT3G17580		+
AT3G17640		+
AT3G18610		+
AT3G18773		+
AT3G18950		+
AT3G19200		+
AT3G19390		+
AT3G19580		+
AT3G21520		+
AT3G22072		+
AT3G23250		+
AT3G23760		+
AT3G23880		+
AT3G24670		+
AT3G24929		+
AT3G25760		+
AT3G25805		+
AT3G26040		+
AT3G26125		+
AT3G26330		+
AT3G26590		+
AT3G27070		+
AT3G27510		+
AT3G27950		+
AT3G28850		+
AT3G29100		+
AT3G29590		+
AT3G29760		+
AT3G44550		+
AT3G44680		+
AT3G45230		+
AT3G45530		+
AT3G45638		+
AT3G45640		+
AT3G45720		+
AT3G45730		+
AT3G45960		+
AT3G45970		+
AT3G46230		+
AT3G46600		+
AT3G46980		+
AT3G47080		+
AT3G47090		+
AT3G47340		+
AT3G47740		+
AT3G47780		+
AT3G47960		+
AT3G48115		+
AT3G48510		+
AT3G48520		+
AT3G49120		+
AT3G49530		+
AT3G49740		+
AT3G49900		+
AT3G50030		+
AT3G50190		+
AT3G50800		+
AT3G50930		+
AT3G50970		+
AT3G51325		+
AT3G52500		+
AT3G53100		+
AT3G54310		+
AT3G54720		+
AT3G54990		+
AT3G55740		+
AT3G55980		+
AT3G56770		+
AT3G57520		+
AT3G57920		+
AT3G58770		+
AT3G59750		+
AT3G60090		+
AT3G60130		+
AT3G60160		+
AT3G60470		+
AT3G60870		+
AT3G60990		+
AT3G61640		+
AT3G61890		+
AT3G62010		+
AT3G62720		+
AT4G00050		+
AT4G01110		+
AT4G01600		+
AT4G01670		+
AT4G02482		+
AT4G02485		+
AT4G04700		+
AT4G04760		+
AT4G04810		+
AT4G07820		+
AT4G08700		+
AT4G09110		+
AT4G10000		+
AT4G10120		+
AT4G10507		+
AT4G11280		+
AT4G11655		+
AT4G11700		+
AT4G11720		+
AT4G12310		+
AT4G13030		+
AT4G14090		+
AT4G14368		+
AT4G14700		+
AT4G15310		+
AT4G15975		+
AT4G16750		+
AT4G17250		+
AT4G17480		+
AT4G17760		+
AT4G17970		+
AT4G18300		+
AT4G18340		+
AT4G18501		+
AT4G18510		+
AT4G19020		+
AT4G19520		+
AT4G19680		+
AT4G19810		+
AT4G20000		+
AT4G20860		+
AT4G21320		+
AT4G21380		+
AT4G21470		+
AT4G21745		+
AT4G22710		+
AT4G22880		+
AT4G23190		+
AT4G23700		+
AT4G24415		+
AT4G25220		+
AT4G25380		+
AT4G25390		+
AT4G25480		+
AT4G25600		+
AT4G25640		+
AT4G25760		+
AT4G26770		+
AT4G27410		+
AT4G27435		+
AT4G27652		+
AT4G27852		+
AT4G29050		+
AT4G29450		+
AT4G30320		+
AT4G31240		+
AT4G31270		+
AT4G31380		+
AT4G33490		+
AT4G33710		+
AT4G33920		+
AT4G34131		+
AT4G34410		+
AT4G35180		+
AT4G35350		+
AT4G36500		+
AT4G36740		+
AT4G37050		+
AT4G37070		+
AT4G37220		+
AT4G37380		+
AT4G37780		+
AT4G38070		+
AT4G38490		+
AT4G38950		+
AT4G39640		+
AT4G39800		+
AT4G39830		+
AT5G01200		+
AT5G01820		+
AT5G01850		+
AT5G02170		+
AT5G02270		+
AT5G03210		+
AT5G03550		+
AT5G03640		+
AT5G03800		+
AT5G04730		+
AT5G05410		+
AT5G05420		+
AT5G05900		+
AT5G06755		+
AT5G07010		+
AT5G07280		+
AT5G07440		+
AT5G08380		+
AT5G10572		+
AT5G10605		+
AT5G11590		+
AT5G12900		+
AT5G13150		+
AT5G13250		+
AT5G13820		+
AT5G14510		+
AT5G14700		+
AT5G14870		+
AT5G15720		+
AT5G15725		+
AT5G16740		+
AT5G17220		+
AT5G17360		+
AT5G17590		+
AT5G17780		+
AT5G17820		+
AT5G17850		+
AT5G18100		+
AT5G18270		+
AT5G18510		+
AT5G19220		+
AT5G19240		+
AT5G19560		+
AT5G19600		+
AT5G19890		+
AT5G21080		+
AT5G21120		+
AT5G22870		+
AT5G23320		+
AT5G23860		+
AT5G24090		+
AT5G24190		+
AT5G24590		+
AT5G24670		+
AT5G24850		+
AT5G25620		+
AT5G25790		+
AT5G36260		+
AT5G36740		+
AT5G37540		+
AT5G37750		+
AT5G37770		+
AT5G38350		+
AT5G38710		+
AT5G39020		+
AT5G39030		+
AT5G39110		+
AT5G39120		+
AT5G39520		+
AT5G39610		+
AT5G39820		+
AT5G40000		+
AT5G40170		+
AT5G40330		+
AT5G40570		+
AT5G40600		+
AT5G41080		+
AT5G41280		+
AT5G41290		+
AT5G41650		+
AT5G41810		+
AT5G41910		+
AT5G42050		+
AT5G42250		+
AT5G42591		+
AT5G42930		+
AT5G43030		+
AT5G43500		+
AT5G43520		+
AT5G43730		+
AT5G44020		+
AT5G44680		+
AT5G45000		+
AT5G45340		+
AT5G45960		+
AT5G46160		+
AT5G46295		+
AT5G46490		+
AT5G46520		+
AT5G48100		+
AT5G48175		+
AT5G49620		+
AT5G49690		+
AT5G49730		+
AT5G50130		+
AT5G50175		+
AT5G50750		+
AT5G51580		+
AT5G51990		+
AT5G52630		+
AT5G52720		+
AT5G53970		+
AT5G53990		+
AT5G54230		+
AT5G54300		+
AT5G54510		+
AT5G55400		+
AT5G56080		+
AT5G56100		+
AT5G57450		+
AT5G57530		+
AT5G57770		+
AT5G58280		+
AT5G58680		+
AT5G58770		+
AT5G59030		+
AT5G60490		+
AT5G62140		+
AT5G62330		+
AT5G62420		+
AT5G62470		+
AT5G63020		+
AT5G63130		+
AT5G64395		+
AT5G64440		+
AT5G64640		+
AT5G64810		+
AT5G65690		+
AT5G65850		+
AT5G66400		+
AT5G66580		+
AT5G66770		+
AT5G66815		+
AT5G67600		+
ATMG00670		+
AT1G34330		+
AT2G14090		+
AT4G13900		+
AT5G11242		+
AT5G37072		+
AT5G66455		+
AT1G15300		+
AT1G33817		+
AT2G09800		+
AT2G24760		+
AT5G18633		+
AT5G28415		+
AT4G39510	+			+	+	+
AT1G32970	+			+		+
AT4G29905	+			+	+
AT2G17330	+			+	+
AT1G01750	+			+
AT1G12150	+			+
AT1G27140	+			+
AT1G72800	+			+
AT3G45330	+			+
AT4G25160	+			+
AT4G27850	+			+
AT4G28150	+			+
AT4G30110	+			+
AT5G25190	+			+
AT5G25460	+			+
AT5G26320	+			+
AT5G37450	+			+
AT5G41300	+			+
AT5G43230	+			+
AT5G45220	+			+
AT5G36270	+			+
AT1G20390	+			+
AT1G19150	+				+	+
AT1G64770	+				+	+
AT2G01610	+				+	+
AT2G03090	+				+	+
AT2G21530	+				+	+
AT2G24645	+				+	+
AT2G29180	+				+	+
AT2G29360	+				+	+
AT2G32550	+				+	+
AT2G36870	+				+	+
AT3G20680	+				+	+
AT3G26740	+				+	+
AT3G44990	+				+	+
AT4G27440	+				+	+
AT4G28250	+				+	+
AT4G37800	+				+	+
AT5G07990	+				+	+
AT5G28500	+				+	+
AT5G40150	+				+	+
AT1G10640	+					+
AT1G62770	+					+
AT1G65060	+					+
AT1G65490	+					+
AT1G67110	+					+
AT1G71690	+					+
AT1G73330	+					+
AT2G28755	+					+
AT2G40200	+					+
AT3G06880	+					+
AT4G04490	+					+
AT4G34810	+					+
AT5G64780	+					+
AT1G03820	+				+
AT1G05190	+				+
AT1G06540	+				+
AT1G09340	+				+
AT1G12370	+				+
AT1G22770	+				+
AT1G23120	+				+
AT1G23880	+				+
AT1G25550	+				+
AT1G27045	+				+
AT1G32080	+				+
AT1G46480	+				+
AT1G53680	+				+
AT1G58120	+				+
AT1G58122	+				+
AT1G62500	+				+
AT1G64500	+				+
AT1G70430	+				+
AT1G70710	+				+
AT1G73300	+				+
AT1G73530	+				+
AT2G04795	+				+
AT2G06850	+				+
AT2G16970	+				+
AT2G17230	+				+
AT2G17442	+				+
AT2G26900	+				+
AT2G28900	+				+
AT2G36650	+				+
AT2G37260	+				+
AT2G38400	+				+
AT2G40100	+				+
AT2G41640	+				+
AT2G46790	+				+
AT3G01440	+				+
AT3G02493	+				+
AT3G10080	+				+
AT3G15450	+				+
AT3G15620	+				+
AT3G16250	+				+
AT3G25190	+				+
AT3G27400	+				+
AT3G44716	+				+
AT3G47070	+				+
AT3G47380	+				+
AT3G50390	+				+
AT3G59370	+				+
AT3G60280	+				+
AT3G63140	+				+
AT4G00370	+				+
AT4G08300	+				+
AT4G12830	+				+
AT4G15330	+				+
AT4G15393	+				+
AT4G15450	+				+
AT4G22212	+				+
AT4G27980	+				+
AT4G33880	+				+
AT4G34420	+				+
AT4G34970	+				+
AT5G04150	+				+
AT5G09978	+				+
AT5G14910	+				+
AT5G17040	+				+
AT5G20250	+				+
AT5G23030	+				+
AT5G24880	+				+
AT5G26670	+				+
AT5G46890	+				+
AT5G46900	+				+
AT5G49448	+				+
AT5G49450	+				+
AT5G51720	+				+
AT5G57030	+				+
AT5G57190	+				+
AT5G59340	+				+
AT5G59480	+				+
AT5G63600	+				+
AT5G64080	+				+
AT5G65070	+				+
ATCG00670	+				+
AT1G45035	+				+
AT1G01200	+
AT1G02260	+
AT1G04330	+
AT1G04425	+
AT1G05240	+
AT1G05370	+
AT1G05420	+
AT1G07290	+
AT1G07550	+
AT1G07780	+
AT1G07790	+
AT1G08340	+
AT1G09370	+
AT1G09480	+
AT1G09850	+
AT1G10970	+
AT1G11100	+
AT1G12550	+
AT1G13250	+
AT1G14240	+
AT1G14590	+
AT1G14600	+
AT1G17147	+
AT1G17600	+
AT1G18420	+
AT1G18810	+
AT1G19990	+
AT1G20190	+
AT1G20380	+
AT1G20823	+
AT1G24480	+
AT1G26840	+
AT1G27170	+
AT1G28670	+
AT1G30550	+
AT1G35242	+
AT1G35255	+
AT1G35330	+
AT1G43140	+
AT1G43245	+
AT1G44000	+
AT1G44030	+
AT1G44050	+
AT1G47400	+
AT1G48325	+
AT1G48640	+
AT1G48740	+
AT1G50590	+
AT1G50750	+
AT1G51380	+
AT1G51810	+
AT1G53130	+
AT1G53163	+
AT1G54010	+
AT1G55550	+
AT1G55790	+
AT1G57590	+
AT1G59124	+
AT1G59510	+
AT1G60590	+
AT1G60960	+
AT1G60980	+
AT1G62010	+
AT1G63530	+
AT1G65484	+
AT1G65486	+
AT1G65670	+
AT1G65845	+
AT1G66173	+
AT1G66930	+
AT1G67365	+
AT1G67470	+
AT1G67560	+
AT1G67860	+
AT1G67870	+
AT1G67980	+
AT1G68585	+
AT1G71750	+
AT1G71870	+
AT1G72720	+
AT1G72852	+
AT1G73290	+
AT1G73340	+
AT1G73580	+
AT1G74630	+
AT1G75110	+
AT1G76120	+
AT1G76360	+
AT1G77525	+
AT1G77920	+
AT1G78990	+
AT1G79250	+
AT1G79520	+
AT1G79860	+
AT1G80170	+
AT1G80730	+
AT2G01175	+
AT2G01660	+
AT2G02120	+
AT2G03830	+
AT2G12480	+
AT2G14290	+
AT2G14560	+
AT2G14620	+
AT2G16910	+
AT2G18280	+
AT2G18700	+
AT2G19720	+
AT2G20800	+
AT2G20880	+
AT2G20950	+
AT2G21900	+
AT2G22140	+
AT2G22410	+
AT2G22630	+
AT2G24010	+
AT2G24980	+
AT2G25480	+
AT2G26330	+
AT2G26390	+
AT2G28440	+
AT2G28560	+
AT2G30942	+
AT2G32230	+
AT2G32270	+
AT2G33790	+
AT2G34360	+
AT2G36255	+
AT2G36260	+
AT2G37360	+
AT2G38110	+
AT2G38510	+
AT2G39690	+
AT2G40750	+
AT2G41240	+
AT2G42610	+
AT2G44390	+
AT2G45930	+
AT2G46570	+
AT2G47200	+
AT2G47530	+
AT2G48090	+
AT3G01080	+
AT3G01950	+
AT3G02480	+
AT3G02850	+
AT3G03290	+
AT3G03470	+
AT3G04510	+
AT3G06020	+
AT3G06680	+
AT3G06840	+
AT3G07150	+
AT3G08030	+
AT3G11880	+
AT3G12610	+
AT3G12730	+
AT3G12750	+
AT3G14070	+
AT3G14185	+
AT3G15353	+
AT3G18300	+
AT3G18910	+
AT3G19040	+
AT3G19230	+
AT3G22235	+
AT3G22570	+
AT3G23490	+
AT3G23805	+
AT3G23840	+
AT3G26230	+
AT3G26480	+
AT3G27130	+
AT3G27340	+
AT3G27500	+
AT3G28420	+
AT3G28650	+
AT3G28857	+
AT3G32030	+
AT3G43890	+
AT3G46240	+
AT3G46490	+
AT3G46730	+
AT3G47250	+
AT3G48340	+
AT3G50150	+
AT3G50220	+
AT3G51150	+
AT3G51200	+
AT3G52390	+
AT3G52630	+
AT3G55090	+
AT3G56430	+
AT3G56970	+
AT3G57020	+
AT3G59930	+
AT3G60420	+
AT3G61490	+
AT3G62680	+
AT4G01240	+
AT4G03130	+
AT4G08400	+
AT4G08410	+
AT4G09130	+
AT4G11393	+
AT4G12350	+
AT4G12620	+
AT4G13110	+
AT4G13680	+
AT4G13860	+
AT4G13918	+
AT4G14020	+
AT4G14860	+
AT4G15720	+
AT4G16155	+
AT4G16265	+
AT4G16410	+
AT4G16600	+
AT4G16680	+
AT4G18780	+
AT4G19395	+
AT4G21760	+
AT4G21930	+
AT4G22235	+
AT4G22780	+
AT4G23550	+
AT4G25790	+
AT4G26050	+
AT4G26700	+
AT4G27030	+
AT4G27870	+
AT4G28930	+
AT4G31250	+
AT4G31400	+
AT4G31530	+
AT4G33120	+
AT4G34000	+
AT4G35200	+
AT4G35720	+
AT4G36710	+
AT4G38470	+
AT4G38530	+
AT4G38860	+
AT4G39030	+
AT4G39810	+
AT4G40090	+
AT5G01280	+
AT5G01360	+
AT5G02010	+
AT5G02520	+
AT5G03285	+
AT5G03890	+
AT5G03960	+
AT5G04960	+
AT5G06530	+
AT5G07152	+
AT5G08120	+
AT5G09240	+
AT5G10390	+
AT5G10440	+
AT5G11180	+
AT5G11610	+
AT5G12020	+
AT5G13320	+
AT5G14340	+
AT5G15300	+
AT5G15760	+
AT5G19790	+
AT5G22270	+
AT5G22520	+
AT5G22608	+
AT5G23230	+
AT5G23940	+
AT5G24314	+
AT5G24630	+
AT5G24660	+
AT5G25260	+
AT5G27630	+
AT5G27890	+
AT5G27930	+
AT5G33355	+
AT5G35220	+
AT5G37260	+
AT5G38820	+
AT5G39420	+
AT5G40080	+
AT5G40405	+
AT5G41170	+
AT5G42010	+
AT5G42020	+
AT5G42210	+
AT5G42510	+
AT5G43150	+
AT5G43770	+
AT5G43890	+
AT5G44030	+
AT5G44578	+
AT5G44920	+
AT5G45590	+
AT5G45730	+
AT5G46640	+
AT5G48060	+
AT5G48485	+
AT5G48690	+
AT5G49270	+
AT5G50100	+
AT5G50400	+
AT5G50460	+
AT5G51220	+
AT5G51760	+
AT5G51870	+
AT5G52220	+
AT5G52710	+
AT5G54040	+
AT5G54840	+
AT5G55590	+
AT5G56000	+
AT5G56840	+
AT5G57510	+
AT5G59070	+
AT5G59080	+
AT5G59680	+
AT5G60060	+
AT5G60780	+
AT5G61260	+
AT5G61280	+
AT5G63810	+
AT5G64870	+
AT5G64910	+
AT5G65010	+
AT5G65280	+
AT5G65609	+
AT5G67070	+
AT5G67430	+
AT5G67450	+
ATCG00490	+
ATMG00516	+
AT1G23470	+
AT1G60520	+
AT1G62090	+
AT1G64560	+
AT2G03972	+
AT2G07731	+
AT2G19200	+
AT1G36680	+
AT2G03540	+
AT2G05280	+
AT3G02515	+
AT3G20975	+
AT5G49080	+
AT1G20020				+	+	+
AT1G70450				+	+	+
AT5G41550				+	+	+
AT5G60610				+	+	+
AT1G01030				+		+
AT1G04445				+		+
AT1G05560				+		+
AT1G07160				+		+
AT1G15050				+		+
AT1G22810				+		+
AT1G28830				+		+
AT1G51270				+		+
AT1G60505				+		+
AT1G65890				+		+
AT1G69900				+		+
AT2G19990				+		+
AT2G24850				+		+
AT2G29110				+		+
AT2G29940				+		+
AT2G31100				+		+
AT3G01290				+		+
AT3G57440				+		+
AT3G61118				+		+
AT3G61300				+		+
AT4G13700				+		+
AT4G14640				+		+
AT4G19220				+		+
AT4G26795				+		+
AT5G20230				+		+
AT5G39785				+		+
AT5G42120				+		+
AT5G42200				+		+
AT5G43290				+		+
AT5G55770				+		+
ATMG01000				+		+
AT5G28917				+		+
AT3G29784				+		+
AT5G13205				+		+
AT1G31920				+	+
AT1G63055				+	+
AT1G75460				+	+
AT3G26180				+	+
AT3G26490				+	+
AT1G05540				+
AT1G07180				+
AT1G08270				+
AT1G08550				+
AT1G09176				+
AT1G11070				+
AT1G13310				+
AT1G19840				+
AT1G23730				+
AT1G27720				+
AT1G33055				+
AT1G37150				+
AT1G48060				+
AT1G49860				+
AT1G49900				+
AT1G49990				+
AT1G54050				+
AT1G62240				+
AT1G63580				+
AT1G64160				+
AT1G65230				+
AT1G66040				+
AT1G70130				+
AT1G70260				+
AT1G70880				+
AT1G73165				+
AT1G73600				+
AT1G73655				+
AT1G74205				+
AT1G75290				+
AT1G76240				+
AT1G77760				+
AT1G77990				+
AT1G79510				+
AT2G01023				+
AT2G03260				+
AT2G05185				+
AT2G05380				+
AT2G17270				+
AT2G17850				+
AT2G18130				+
AT2G21210				+
AT2G21260				+
AT2G27930				+
AT2G30890				+
AT2G32830				+
AT2G33160				+
AT2G34000				+
AT2G35420				+
AT2G36660				+
AT2G37820				+
AT2G44910				+
AT3G02410				+
AT3G02468				+
AT3G03910				+
AT3G06962				+
AT3G09520				+
AT3G10750				+
AT3G14580				+
AT3G18500				+
AT3G19550				+
AT3G21760				+
AT3G23870				+
AT3G25795				+
AT3G27810				+
AT3G44870				+
AT3G46810				+
AT3G48320				+
AT3G51560				+
AT3G52670				+
AT3G52740				+
AT3G53650				+
AT3G55550				+
AT3G56600				+
AT3G59120				+
AT3G62960				+
AT4G01470				+
AT4G02540				+
AT4G11370				+
AT4G12500				+
AT4G13190				+
AT4G14630				+
AT4G15740				+
AT4G19690				+
AT4G19925				+
AT4G24000				+
AT4G24350				+
AT4G26330				+
AT4G27190				+
AT4G28840				+
AT4G31020				+
AT4G31650				+
AT4G37170				+
AT5G01740				+
AT5G02430				+
AT5G03840				+
AT5G05250				+
AT5G06720				+
AT5G07550				+
AT5G07760				+
AT5G08600				+
AT5G10040				+
AT5G13880				+
AT5G18170				+
AT5G23780				+
AT5G26200				+
AT5G35380				+
AT5G36140				+
AT5G37440				+
AT5G38000				+
AT5G38420				+
AT5G38565				+
AT5G38700				+
AT5G45150				+
AT5G47560				+
AT5G48090				+
AT5G49340				+
AT5G51451				+
AT5G51790				+
AT5G56870				+
AT5G56910				+
AT5G57010				+
AT5G62840				+
AT5G64850				+
AT5G65500				+
AT5G65980				+
AT5G67550				+
ATCG00180				+
AT1G19560				+
AT1G28620				+
AT1G67610				+
AT2G14230				+
AT3G62455				+
AT5G14810				+
AT5G19097				+
AT1G02640					+	+
AT1G03630					+	+
AT1G10060					+	+
AT1G12900					+	+
AT1G17960					+	+
AT1G19550					+	+
AT1G29910					+	+
AT1G30040					+	+
AT1G32470					+	+
AT1G44575					+	+
AT1G48800					+	+
AT1G54780					+	+
AT1G66980					+	+
AT1G67150					+	+
AT1G68190					+	+
AT1G68590					+	+
AT1G73220					+	+
AT1G74670					+	+
AT1G76080					+	+
AT2G01760					+	+
AT2G02580					+	+
AT2G04040					+	+
AT2G04050					+	+
AT2G22240					+	+
AT2G24270					+	+
AT2G34620					+	+
AT2G36490					+	+
AT3G02730					+	+
AT3G16520					+	+
AT3G19800					+	+
AT3G25240					+	+
AT3G48350					+	+
AT3G52180					+	+
AT3G55330					+	+
AT3G59400					+	+
AT4G02290					+	+
AT4G02520					+	+
AT4G03210					+	+
AT4G04750					+	+
AT4G16980					+	+
AT4G24780					+	+
AT4G38970					+	+
AT5G02120					+	+
AT5G08250					+	+
AT5G11410					+	+
AT5G16030					+	+
AT5G18930					+	+
AT5G24770					+	+
AT5G38430					+	+
AT5G52970					+	+
AT5G53200					+	+
AT5G54770					+	+
AT5G59305					+	+
AT5G62210					+	+
AT1G02230						+
AT1G02440						+
AT1G03610						+
AT1G05680						+
AT1G05700						+
AT1G07430						+
AT1G09530						+
AT1G09610						+
AT1G09930						+
AT1G10110						+
AT1G11410						+
AT1G12013						+
AT1G14642						+
AT1G14870						+
AT1G15150						+
AT1G15190						+
AT1G16090						+
AT1G17170						+
AT1G17180						+
AT1G17750						+
AT1G17990						+
AT1G19025						+
AT1G21270						+
AT1G21500						+
AT1G22220						+
AT1G24210						+
AT1G26560						+
AT1G28760						+
AT1G30720						+
AT1G30755						+
AT1G30840						+
AT1G32940						+
AT1G32960						+
AT1G33170						+
AT1G35350						+
AT1G35610						+
AT1G44090						+
AT1G44125						+
AT1G45191						+
AT1G48100						+
AT1G49650						+
[truncated: 661 more rows]
